# Supplementary material for: Limnospira (Cyanobacteria) chemical fingerprint reveals local molecular adaptation
Source: Microbiol Spectr. 2025 Jan 8;13(2):e01901-24. doi: 10.1128/spectrum.01901-24 (PMC11792457; doi:10.1128/spectrum.01901-24)
Supplement: Supplemental tables — Tables S1 to S4. [file spectrum.01901-24-s0002.xlsx]

## Sheet: Table S1
TABLE S1. List of cyanobacteria strains studied, their collection numbers, habitats, and sampling dates. PMC: Paris Museum Collection, PCC: Pasteur Culture Collection of Cyanobacteria, SAG: Culture Collection of Algae at Göttingen University.
L. platensis Strains	Sampling date	Sampling site	Localization	Habitat	Phylogenetic Clade	Gene Content Cluster	Biosample	Bioproject	Accession numbers
PMC 288.06	Unknown	Unknown	Unknown	Unknown	I	Unsequenced
PMC 289.06	Unknown	Unknown	Turkey ?	Unknown	II	II	SAMN31764510	PRJNA902545	JARPLC000000000
PMC 737.11	October 2010	Water column, Lake Dziani Dzaha (12°46′15”S; 45°17′17”E)	Mayotte, France	Alkaline-saline	I	I.2	SAMN31764511	PRJNA902545	JARPLD000000000
PMC 738.11	October 2010	Water column, Lake Dziani Dzaha (12°46′15”S; 45°17′17”E)	Mayotte, France	Alkaline-saline	I	Unsequenced
PMC 851.14	April 2014	Stromatolite, Lake Dziani Dzaha (12°46′15”S; 45°17′17”E)	Mayotte, France	Alkaline-saline	I	I.2	SAMN40550558	PRJNA1088150	JBBWYZ000000000
PMC 852.14	April 2014	Stromatolite, Lake Dziani Dzaha (12°46′15”S; 45°17′17”E)	Mayotte, France	Alkaline-saline	I	Unsequenced
PMC 853.14	April 2014	Stromatolite, Lake Dziani Dzaha (12°46′15”S; 45°17′17”E)	Mayotte, France	Alkaline-saline	I	Unsequenced
PMC 894.15	April 2014	Water column (0m), Lake Dziani Dzaha (12°46′15”S; 45°17′17”E)	Mayotte, France	Alkaline-saline	I	I.2	SAMN31764512	PRJNA902545	JARPLE000000000
PMC 910.15	April 2014	Water column (0,25m), Lake Dziani Dzaha (12°46′15”S; 45°17′17”E)	Mayotte, France	Alkaline-saline	I	Unsequenced
PMC 912.15	April 2014	Water column (0,25m), Lake Dziani Dzaha (12°46′15”S; 45°17′17”E)	Mayotte, France	Alkaline-saline	I	Unsequenced
PMC 913.15	April 2014	Water column (0,25m), Lake Dziani Dzaha (12°46′15”S; 45°17′17”E)	Mayotte, France	Alkaline-saline	I	Unsequenced
PMC 914.15	April 2014	Water column (0,25m), Lake Dziani Dzaha (12°46′15”S; 45°17′17”E)	Mayotte, France	Alkaline-saline	I	Unsequenced
PMC 916.15	April 2014	Water column (0,25m), Lake Dziani Dzaha (12°46′15”S; 45°17′17”E)	Mayotte, France	Alkaline-saline	I	Unsequenced
PMC 917.15	April 2014	Water column (0,25m), Lake Dziani Dzaha (12°46′15”S; 45°17′17”E)	Mayotte, France	Alkaline-saline	I	I.2	SAMN31764513	PRJNA902545	JARPLF000000000
PMC 918.15	April 2014	Water column (0,25m), Lake Dziani Dzaha (12°46′15”S; 45°17′17”E)	Mayotte, France	Alkaline-saline	I	Unsequenced
PMC 1041.18	Unknown	Natron Lake	Tanzania	Alkaline-saline	I	Unsequenced
PMC 1042.18	Unknown	Natron Lake	Tanzania	Alkaline-saline	I	Unsequenced
PMC 1044.18	Unknown	Natron Lake	Tanzania	Alkaline-saline	I	Unsequenced
PMC 1045.18	Unknown	Natron Lake	Tanzania	Alkaline-saline	I	Unsequenced
PMC 1223.20	July 2019	Water column (43°27'39.79"N; 4°27'35.76"E), Site n°1	Saintes Maries de la Mer, France	Brackish	I	I.1	SAMN31764515	PRJNA902545	JARPLH000000000
PMC 1224.20	July 2019	Water column (43°27'39.79"N; 4°27'35.76"E), Site n°1	Saintes Maries de la Mer, France	Brackish	I	Unsequenced
PMC 1225.20	July 2019	Water column (43°27'39.79"N; 4°27'35.76"E), Site n°1	Saintes Maries de la Mer, France	Brackish	I	Unsequenced
PMC 1228.20	July 2019	Water column (43°27'39.79"N; 4°27'35.76"E), Site n°1	Saintes Maries de la Mer, France	Brackish	I	Unsequenced
PMC 1229.20	July 2019	Water column (43°27'39.79"N; 4°27'35.76"E), Site n°1	Saintes Maries de la Mer, France	Brackish	I	Unsequenced
PMC 1231.20	July 2019	Water column (43°27'39.79"N; 4°27'35.76"E), Site n°1	Saintes Maries de la Mer, France	Brackish	I	Unsequenced
PMC 1232.20	July 2019	Water column (43°27'39.79"N; 4°27'35.76"E), Site n°1	Saintes Maries de la Mer, France	Brackish	I	Unsequenced
PMC 1233.20	July 2019	Water column (43°27'39.79"N; 4°27'35.76"E), Site n°1	Saintes Maries de la Mer, France	Brackish	I	Unsequenced
PMC 1234.20	July 2019	Water column (43°27'39.79"N; 4°27'35.76"E), Site n°1	Saintes Maries de la Mer, France	Brackish	I	I.1	SAMN31764516	PRJNA902545	JARPLI000000000
PMC 1235.20	July 2019	Water column (43°27'39.79"N; 4°27'35.76"E), Site n°1	Saintes Maries de la Mer, France	Brackish	I	Unsequenced
PMC 1236.20	July 2019	Water column (43°27'39.79"N; 4°27'35.76"E), Site n°1	Saintes Maries de la Mer, France	Brackish	I	I.1	SAMN31764517	PRJNA902545	JARPLJ000000000
PMC 1237.20	July 2019	Water column (43°27'39.79"N; 4°27'35.76"E), Site n°1	Saintes Maries de la Mer, France	Brackish	I	Unsequenced
PMC 1253.20	July 2019	Water column (43°27'39.79"N; 4°27'35.76"E), Site n°1	Saintes Maries de la Mer, France	Brackish	I	Unsequenced
PMC 1254.20	July 2019	Water column (43°27'39.79"N; 4°27'35.76"E), Site n°1	Saintes Maries de la Mer, France	Brackish	I	I.1	SAMN31764525	PRJNA902545	JARPLR000000000
PMC 1255.20	July 2019	Water column (43°27'39.79"N; 4°27'35.76"E), Site n°1	Saintes Maries de la Mer, France	Brackish	I	Unsequenced
PMC 1256.20	July 2019	Water column (43°27'39.79"N; 4°27'35.76"E), Site n°1	Saintes Maries de la Mer, France	Brackish	I	I.1	SAMN31764526	PRJNA902545	JARPLS000000000
PMC 1238.20	July 2019	Water column (43°27'39.31"N; 4°27'35.37"E), Site n°2	Saintes Maries de la Mer, France	Brackish	I	I.1	SAMN31764518	PRJNA902545	JARPLK000000000
PMC 1239.20	July 2019	Water column (43°27'39.31"N; 4°27'35.37"E), Site n°2	Saintes Maries de la Mer, France	Brackish	I	Unsequenced
PMC 1240.20	July 2019	Water column (43°27'39.31"N; 4°27'35.37"E), Site n°2	Saintes Maries de la Mer, France	Brackish	I	I.1	SAMN31764519	PRJNA902545	JARPLL000000000
PMC 1241.20	July 2019	Water column (43°27'39.31"N; 4°27'35.37"E), Site n°2	Saintes Maries de la Mer, France	Brackish	I	Unsequenced
PMC 1242.20	July 2019	Water column (43°27'39.31"N; 4°27'35.37"E), Site n°2	Saintes Maries de la Mer, France	Brackish	I	I.1	SAMN31764520	PRJNA902545	JARPLM000000000
PMC 1257.20	July 2019	Water column (43°27'39.31"N; 4°27'35.37"E), Site n°2	Saintes Maries de la Mer, France	Brackish	I	Unsequenced
PMC 1226.20	July 2019	Water column (43°27'38.96"N; 4°27'36.42"E), Site n°3	Saintes Maries de la Mer, France	Brackish	I	Unsequenced
PMC 1227.20	July 2019	Water column (43°27'38.96"N; 4°27'36.42"E), Site n°3	Saintes Maries de la Mer, France	Brackish	I	Unsequenced
PMC 1230.20	July 2019	Water column (43°27'38.96"N; 4°27'36.42"E), Site n°3	Saintes Maries de la Mer, France	Brackish	I	Unsequenced
PMC 1243.20	July 2019	Water column (43°27'38.96"N; 4°27'36.42"E), Site n°3	Saintes Maries de la Mer, France	Brackish	I	I.1	SAMN31764521	PRJNA902545	JARPLN000000000
PMC 1244.20	July 2019	Water column (43°27'38.96"N; 4°27'36.42"E), Site n°3	Saintes Maries de la Mer, France	Brackish	I	Unsequenced
PMC 1245.20	July 2019	Water column (43°27'38.96"N; 4°27'36.42"E), Site n°3	Saintes Maries de la Mer, France	Brackish	I	I.1	SAMN31764522	PRJNA902545	JARPLO000000000
PMC 1246.20	July 2019	Water column (43°27'38.96"N; 4°27'36.42"E), Site n°3	Saintes Maries de la Mer, France	Brackish	I	Unsequenced
PMC 1247.20	July 2019	Water column (43°27'38.96"N; 4°27'36.42"E), Site n°3	Saintes Maries de la Mer, France	Brackish	I	Unsequenced
PMC 1248.20	July 2019	Water column (43°27'38.96"N; 4°27'36.42"E), Site n°3	Saintes Maries de la Mer, France	Brackish	I	Unsequenced
PMC 1249.20	July 2019	Water column (43°27'38.96"N; 4°27'36.42"E), Site n°3	Saintes Maries de la Mer, France	Brackish	I	I.1	SAMN31764523	PRJNA902545	JARPLP000000000
PMC 1250.20	July 2019	Water column (43°27'38.96"N; 4°27'36.42"E), Site n°3	Saintes Maries de la Mer, France	Brackish	I	Unsequenced
PMC 1251.20	July 2019	Water column (43°27'38.96"N; 4°27'36.42"E), Site n°3	Saintes Maries de la Mer, France	Brackish	I	Unsequenced
PMC 1252.20	July 2019	Water column (43°27'38.96"N; 4°27'36.42"E), Site n°3	Saintes Maries de la Mer, France	Brackish	I	I.1	SAMN31764524	PRJNA902545	JARPLQ000000000
PMC 1258.20	July 2019	Water column (43°27'38.96"N; 4°27'36.42"E), Site n°3	Saintes Maries de la Mer, France	Brackish	I	Unsequenced
PMC 1259.20	July 2019	Water column (43°27'38.96"N; 4°27'36.42"E), Site n°3	Saintes Maries de la Mer, France	Brackish	I	Unsequenced
PMC 1260.20	July 2019	Water column (43°27'38.96"N; 4°27'36.42"E), Site n°3	Saintes Maries de la Mer, France	Brackish	I	Unsequenced
PMC 1261.20	July 2019	Water column (43°27'38.96"N; 4°27'36.42"E), Site n°3	Saintes Maries de la Mer, France	Brackish	I	I.1	SAMN31764527	PRJNA902545	JARPLT000000000
PMC 1277.21	September 2020	Water column (43°27'39.79"N; 4°27'35.76"E), Site n°1	Saintes Maries de la Mer, France	Brackish	I	Unsequenced
PMC 1278.21	September 2020	Water column (43°27'39.79"N; 4°27'35.76"E), Site n°1	Saintes Maries de la Mer, France	Brackish	I	Unsequenced
PMC 1279.21	September 2020	Water column (43°27'39.79"N; 4°27'35.76"E), Site n°1	Saintes Maries de la Mer, France	Brackish	I	I.1	SAMN31764528	PRJNA902545	JARPLU000000000
PMC 1280.21	September 2020	Water column (43°27'39.79"N; 4°27'35.76"E), Site n°1	Saintes Maries de la Mer, France	Brackish	I	I.1	SAMN31764529	PRJNA902545	JARPLV000000000
PMC 1281.20	September 2020	Water column (43°27'39.79"N; 4°27'35.76"E), Site n°1	Saintes Maries de la Mer, France	Brackish	I	I.1	SAMN33900484	PRJNA902545	JARPLW000000000
PMC 1282.20	September 2020	Water column (43°27'39.79"N; 4°27'35.76"E), Site n°1	Saintes Maries de la Mer, France	Brackish	I	Unsequenced
PMC 1307.21	September 2020	Water column (43°27'39.79"N; 4°27'35.76"E), Site n°1	Saintes Maries de la Mer, France	Brackish	I	Unsequenced
PMC 1283.21	September 2020	Water column (43°27'39.31"N; 4°27'35.37"E), Site n°2	Saintes Maries de la Mer, France	Brackish	I	Unsequenced
PMC 1284.21	September 2020	Water column (43°27'39.31"N; 4°27'35.37"E), Site n°2	Saintes Maries de la Mer, France	Brackish	I	Unsequenced
PMC 1285.21	September 2020	Water column (43°27'39.31"N; 4°27'35.37"E), Site n°2	Saintes Maries de la Mer, France	Brackish	I	Unsequenced
PMC 1286.21	September 2020	Water column (43°27'39.31"N; 4°27'35.37"E), Site n°2	Saintes Maries de la Mer, France	Brackish	I	I.1	SAMN31764531	PRJNA902545	JARPLX000000000
PMC 1287.21	September 2020	Water column (43°27'39.31"N; 4°27'35.37"E), Site n°2	Saintes Maries de la Mer, France	Brackish	I	Unsequenced
PMC 1288.21	September 2020	Water column (43°27'39.31"N; 4°27'35.37"E), Site n°2	Saintes Maries de la Mer, France	Brackish	I	Unsequenced
PMC1289.21	September 2020	Water column (43°27'39.31"N; 4°27'35.37"E), Site n°2	Saintes Maries de la Mer, France	Brackish	I	Unsequenced
PMC 1290.21	September 2020	Water column (43°27'39.31"N; 4°27'35.37"E), Site n°2	Saintes Maries de la Mer, France	Brackish	I	I.1	SAMN31764532	PRJNA902545	JARPLY000000000
PMC 1291.21	September 2020	Water column (43°27'39.31"N; 4°27'35.37"E), Site n°2	Saintes Maries de la Mer, France	Brackish	I	I.1	SAMN31764533	PRJNA902545	JARPLZ000000000
PMC 1292.21	September 2020	Water column (43°27'39.31"N; 4°27'35.37"E), Site n°2	Saintes Maries de la Mer, France	Brackish	I	Unsequenced
PMC 1293.21	September 2020	Water column (43°27'39.31"N; 4°27'35.37"E), Site n°2	Saintes Maries de la Mer, France	Brackish	I	I.1	SAMN33900488	PRJNA902545	JARPMA000000000
PMC 1294.21	September 2020	Water column (43°27'39.31"N; 4°27'35.37"E), Site n°2	Saintes Maries de la Mer, France	Brackish	I	Unsequenced
PMC1295.21	September 2020	Water column (43°27'39.31"N; 4°27'35.37"E), Site n°2	Saintes Maries de la Mer, France	Brackish	I	I.1	SAMN33900489	PRJNA902545	JARPMB000000000
PMC 1296.21	September 2020	Water column (43°27'39.31"N; 4°27'35.37"E), Site n°2	Saintes Maries de la Mer, France	Brackish	I	Unsequenced
PMC 1297.21	September 2020	Water column (43°27'39.31"N; 4°27'35.37"E), Site n°2	Saintes Maries de la Mer, France	Brackish	I	Unsequenced
PMC 1308.21	September 2020	Water column (43°27'39.31"N; 4°27'35.37"E), Site n°2	Saintes Maries de la Mer, France	Brackish	I	Unsequenced
PMC 1309.21	September 2020	Water column (43°27'39.31"N; 4°27'35.37"E), Site n°2	Saintes Maries de la Mer, France	Brackish	I	Unsequenced
PMC 1298.21	September 2020	Water column (43°27'38.96"N; 4°27'36.42"E), Site n°3	Saintes Maries de la Mer, France	Brackish	I	I.1	SAMN33900490	PRJNA902545	JARPMC000000000
PMC 1299.21	September 2020	Water column (43°27'38.96"N; 4°27'36.42"E), Site n°3	Saintes Maries de la Mer, France	Brackish	I	Unsequenced
PMC 1300.21	September 2020	Water column (43°27'38.96"N; 4°27'36.42"E), Site n°3	Saintes Maries de la Mer, France	Brackish	I	Unsequenced
PMC 1301.21	September 2020	Water column (43°27'38.96"N; 4°27'36.42"E), Site n°3	Saintes Maries de la Mer, France	Brackish	I	Unsequenced
PMC 1302.21	September 2020	Water column (43°27'38.96"N; 4°27'36.42"E), Site n°3	Saintes Maries de la Mer, France	Brackish	I	Unsequenced
PMC 1303.21	September 2020	Water column (43°27'38.96"N; 4°27'36.42"E), Site n°3	Saintes Maries de la Mer, France	Brackish	I	Unsequenced
PMC 1304.21	September 2020	Water column (43°27'38.96"N; 4°27'36.42"E), Site n°3	Saintes Maries de la Mer, France	Brackish	I	Unsequenced
PMC 1305.21	September 2020	Water column (43°27'38.96"N; 4°27'36.42"E), Site n°3	Saintes Maries de la Mer, France	Brackish	I	Unsequenced
PMC 1306.21	September 2020	Water column (43°27'38.96"N; 4°27'36.42"E), Site n°3	Saintes Maries de la Mer, France	Brackish	I	I.1	SAMN33900491	PRJNA902545	JARPMD000000000
Paracas R14	Unknown	Unknown	Peru	Freshwater	II	II	SAMN33900493	PRJNA902545	JARPMF000000000
PCC 8005	Unknown	Unknown	Unknown	Unknown	I	I.2	SAMEA3283116	PRJNA40633	PRJNA734305
PCC 7345	Unknown	Unknown	Unknown	Unknown	II	II	SAMN33900492	PRJNA902545	JARPME000000000
SAG 85.79	Unknown	Natron Lake	Tanzania	Alkaline-saline	I	I.2	SAMN14546157	PRJNA623410	PRJNA623410

## Sheet: Table S2
Supplementary Table S2. Photosynthetic pigments composition (mg or µg pigment.g-1 DW and % of total pigments or type of pigments) of the 93 Limnospira platensis strains analyzed by spectrophotometry and HPLC-DAD. Major phycobiliproteins, chlorophylls, carotens, xanthophylls, and unknown carotenoids are respectively highlighted in blue, green, red, orange, and yellow.
Pigments	Name	RT (min)	Abs peaks (nm)	Unit	Occurrence (n=)	PMC 737.11	PMC 738.11	PMC 851.14	PMC 852.14	PMC 853.14	PMC 894.15	PMC 910.15	PMC 912.15	PMC 913.15	PMC 914.15	PMC 916.15	PMC 917.15	PMC 918.15	PMC 1223.20	PMC 1224.20	PMC 1225.20	PMC 1226.20	PMC 1227.20	PMC 1228.20	PMC 1229.20	PMC 1230.20	PMC 1231.20	PMC 1232.20	PMC 1233.20	PMC 1234.20	PMC 1235.20	PMC 1236.20	PMC 1237.20	PMC 1238.20	PMC 1239.20	PMC 1240.20	PMC 1241.20	PMC 1242.20	PMC 1243.20	PMC 1244.20	PMC 1245.20	PMC 1246.20	PMC 1247.20	PMC 1248.20	PMC 1249.20	PMC 1250.20	PMC 1251.20	PMC 1252.20	PMC 1253.20
PBP	Phycobiliproteins			mg.g-1 (% Pig)		80,20 (86,45 %)	65,45 (84,27 %)	89,89 (89,32 %)	98,18 (88,12 %)	77,27 (86,40 %)	84,91 (91,16 %)	70,19 (86,54 %)	37,47 (81,12 %)	52,47 (87,45 %)	74,97 (86,22 %)	73,24 (87,43 %)	81,23 (88,35 %)	56,40 (85,33 %)	64,72 (86,56 %)	74,71 (91,30 %)	67,70 (90,14 %)	82,23 (90,02 %)	84,67 (90,06 %)	86,02 (89,51 %)	80,94 (90,10 %)	84,60 (89,64 %)	74,02 (86,90 %)	46,45 (93,17 %)	85,34 (87,20 %)	75,71 (90,75 %)	78,33 (89,30 %)	75,42 (90,38 %)	75,35 (90,00 %)	86,42 (90,30 %)	75,71 (86,69 %)	81,45 (89,87 %)	76,94 (89,27 %)	93,31 (89,94 %)	78,97 (89,11 %)	87,70 (88,94 %)	96,24 (89,82 %)	89,43 (89,64 %)	65,86 (89,16 %)	87,11 (89,55 %)	74,31 (88,97 %)	71,96 (91,55 %)	89,15 (89,00 %)	59,20 (89,91 %)	73,16 (91,14 %)
PC	Phycocyanin	NA	NA	mg.g-1 (% PBP)	93	55,45 (69,14 %)	44,59 (68,13 %)	61,22 (68,11 %)	68,07 (69,33 %)	52,18 (67,53 %)	61,28 (72,18 %)	46,92 (66,84 %)	23,73 (63,34 %)	35,51 (67,67 %)	51,46 (68,63 %)	52,26 (71,35 %)	55,82 (68,72 %)	37,00 (65,60 %)	48,21 (74,48 %)	54,31 (72,69 %)	48,57 (71,74 %)	59,16 (71,95 %)	60,76 (71,76 %)	62,88 (73,10 %)	59,31 (73,28 %)	61,61 (72,82 %)	53,75 (72,61 %)	33,75 (72,67 %)	60,88 (71,35 %)	54,51 (72,00 %)	56,05 (71,56 %)	54,21 (71,89 %)	54,20 (71,93 %)	62,52 (72,35 %)	55,47 (73,26 %)	60,52 (74,30 %)	56,33 (73,21 %)	67,69 (72,54 %)	56,44 (71,47 %)	62,16 (70,88 %)	70,00 (72,74 %)	64,40 (72,01 %)	47,67 (72,38 %)	63,55 (72,95 %)	54,21 (72,94 %)	51,94 (72,18 %)	65,09 (73,01 %)	42,55 (71,88 %)	54,36 (74,30 %)
APC	Allophycocyanin	NA	NA	mg.g-1 (% PPB)	93	24,75 (30,86 %)	20,86 (31,87 %)	28,66 (31,89 %)	30,11 (30,67 %)	25,09 (32,47 %)	23,63 (27,82 %)	23,27 (33,16 %)	13,74 (36,66 %)	16,97 (32,33 %)	23,52 (31,37 %)	20,98 (28,65 %)	25,41 (31,28 %)	19,40 (34,40 %)	16,52 (25,52 %)	20,40 (27,31 %)	19,13 (28,26 %)	23,07 (28,05 %)	23,91 (28,24 %)	23,14 (26,90 %)	21,62 (26,72 %)	22,99 (27,18 %)	20,27 (27,39 %)	12,70 (27,33 %)	24,45 (28,65 %)	21,20 (28,00 %)	22,28 (28,44 %)	21,20 (28,11 %)	21,15 (28,07 %)	23,90 (27,65 %)	20,24 (26,74 %)	20,94 (25,70 %)	20,61 (26,79 %)	25,62 (27,46 %)	22,54 (28,53 %)	25,54 (29,12 %)	26,24 (27,26 %)	25,03 (27,99 %)	18,19 (27,62 %)	23,56 (27,05 %)	20,11 (27,06 %)	20,02 (27,82 %)	24,06 (26,99 %)	16,65 (28,12 %)	18,80 (25,70 %)
Chl	Chlorophylls			mg.g-1 (% Pig)		12,33 (13,29 %)	11,93 (15,36 %)	10,46 (10,40 %)	12,98 (11,65 %)	11,87 (13,28 %)	7,81 (8,38 %)	10,29 (12,69 %)	8,53 (18,46 %)	7,16 (11,94 %)	11,67 (13,42 %)	10,20 (12,18 %)	10,39 (11,30 %)	9,26 (14,01 %)	8,29 (11,09 %)	6,21 (7,59 %)	6,56 (8,73 %)	8,22 (9,00 %)	8,47 (9,01 %)	9,11 (9,48 %)	7,71 (8,58 %)	8,62 (9,14 %)	10,16 (11,92 %)	2,60 (5,22 %)	11,82 (12,08 %)	6,91 (8,29 %)	8,61 (9,81 %)	7,21 (8,64 %)	7,38 (8,81 %)	8,44 (8,82 %)	10,45 (11,97 %)	8,12 (8,96 %)	8,09 (9,38 %)	9,56 (9,21 %)	8,71 (9,82 %)	10,26 (10,41 %)	9,92 (9,26 %)	9,34 (9,36 %)	7,07 (9,58 %)	9,14 (9,40 %)	8,06 (9,65 %)	5,43 (6,91 %)	9,52 (9,51 %)	5,64 (8,57 %)	6,26 (7,80 %)
Chl a 1	Chlorophyll a 1	23,86	432, 465	mg.g-1 (% Chl)	90	0,92 (7,43 %)	1,05 (8,81 %)	0,91 (8,69 %)	1,01 (7,79 %)	0,93 (7,86 %)	0,77 (9,91 %)	0,87 (8,42 %)	0,86 (10,06 %)	0,77 (10,80 %)	0,96 (8,20 %)	0,92 (9,00 %)	0,89 (8,61 %)	0,86 (9,28 %)	0	1,03 (16,65 %)	1,08 (16,51 %)	1,14 (13,90 %)	1,10 (12,93 %)	1,28 (14,01 %)	1,05 (13,57 %)	1,18 (13,63 %)	1,39 (13,72 %)	0,62 (24,00 %)	1,55 (13,15 %)	1,15 (16,61 %)	1,21 (14,06 %)	1,15 (15,91 %)	1,08 (14,61 %)	1,09 (12,96 %)	1,32 (12,62 %)	1,07 (13,14 %)	1,13 (13,97 %)	1,12 (11,69 %)	1,33 (15,24 %)	1,31 (12,75 %)	1,27 (12,76 %)	1,23 (13,21 %)	1,10 (15,57 %)	1,19 (13,03 %)	1,00 (12,46 %)	0,98 (18,11 %)	1,16 (12,14 %)	1,03 (18,20 %)	1,08 (17,29 %)
Chl a 2	Chlorophyll a 2	24,32	432, 465	mg.g-1 (% Chl)	90	0,53 (4,27 %)	0,57 (4,81 %)	0,51 (4,84 %)	0,67 (5,18 %)	0,57 (4,76 %)	0,45 (5,72 %)	0,52 (5,03 %)	0,48 (5,66 %)	0,40 (5,52 %)	0,50 (4,28 %)	0,52 (5,08 %)	0,49 (4,71 %)	0,48 (5,22 %)	0	0,55 (8,80 %)	0,58 (8,86 %)	0,61 (7,45 %)	0,58 (6,88 %)	0,70 (7,64 %)	0,57 (7,35 %)	0,63 (7,32 %)	0,76 (7,49 %)	0,31 (11,89 %)	0,85 (7,19 %)	0,61 (8,88 %)	0,65 (7,58 %)	0,61 (8,40 %)	0,57 (7,69 %)	0,58 (6,88 %)	0,72 (6,87 %)	0,57 (7,02 %)	0,61 (7,57 %)	0,60 (6,26 %)	0,72 (8,32 %)	0,71 (6,89 %)	0,68 (6,86 %)	0,66 (7,05 %)	0,59 (8,34 %)	0,64 (7,03 %)	0,55 (6,76 %)	0,52 (9,59 %)	0,62 (6,56 %)	0,55 (9,72 %)	0,58 (9,26 %)
Chl a allo	Chlorophyll a allomer	24,82	423, 463	mg.g-1 (% Chl)	93	10,16 (82,36 %)	9,64 (80,78 %)	8,53 (81,50 %)	10,68 (82,27 %)	9,78 (82,32 %)	6,25 (80,10 %)	8,44 (82,05 %)	6,76 (79,30 %)	5,68 (79,33 %)	9,63 (82,50 %)	8,31 (81,40 %)	8,53 (82,06 %)	7,53 (81,25 %)	0,03 (0,36 %)	4,22 (67,98 %)	4,49 (68,56 %)	6,00 (72,97 %)	6,30 (74,38 %)	6,63 (72,81 %)	5,55 (72,05 %)	6,29 (72,89 %)	7,43 (73,13 %)	1,31 (50,29 %)	8,84 (74,79 %)	4,73 (68,39 %)	6,27 (72,79 %)	5,02 (69,57 %)	5,25 (71,13 %)	6,25 (74,09 %)	7,73 (73,96 %)	5,90 (72,64 %)	5,79 (71,59 %)	7,26 (76,00 %)	6,11 (70,21 %)	7,69 (74,92 %)	7,34 (73,98 %)	6,90 (73,90 %)	4,94 (69,87 %)	6,74 (73,66 %)	5,93 (73,57 %)	3,43 (63,11 %)	7,00 (73,55 %)	3,66 (64,84 %)	4,21 (67,19 %)
Chl a 3	Chlorophyll a 3	25,03	432, 465	mg.g-1 (% Chl)	90	0,29 (2,39 %)	0,24 (2,05 %)	0,18 (1,69 %)	0,19 (1,45 %)	0,20 (1,68 %)	0,06 (0,72 %)	0,09 (0,84 %)	0,15 (1,76 %)	0,08 (1,06 %)	0,20 (1,72 %)	0,15 (1,44 %)	0,15 (1,47 %)	0,10 (1,13 %)	0	0,03 (0,45 %)	0,03 (0,50 %)	0,05 (0,57 %)	0,05 (0,64 %)	0,06 (0,61 %)	0,05 (0,67 %)	0,06 (0,70 %)	0,07 (0,71 %)	0,01 (0,48 %)	0,09 (0,80 %)	0,04 (0,59 %)	0,05 (0,56 %)	0,03 (0,48 %)	0,03 (0,35 %)	0,04 (0,47 %)	0,05 (0,46 %)	0,03 (0,40 %)	0,04 (0,43 %)	0,04 (0,42 %)	0,05 (0,57 %)	0,07 (0,67 %)	0,06 (0,64 %)	0,05 (0,51 %)	0,04 (0,59 %)	0,05 (0,60 %)	0,04 (0,47 %)	0,02 (0,36 %)	0,04 (0,45 %)	0,03 (0,56 %)	0,03 (0,46 %)
Chl a	Chlorophyll a	25,35	432, 465	mg.g-1 (% Chl)	93	0,22 (1,78 %)	0,19 (1,57 %)	0,14 (1,32 %)	0,17 (1,30 %)	0,15 (1,30 %)	0,08 (1,01 %)	0,12 (1,12 %)	0,13 (1,49 %)	0,07 (1,01 %)	0,16 (1,41 %)	0,13 (1,24 %)	0,13 (1,22 %)	0,10 (1,07 %)	8,04 (96,99 %)	0,16 (2,55 %)	0,14 (2,12 %)	0,13 (1,58 %)	0,13 (1,59 %)	0,14 (1,52 %)	0,20 (2,58 %)	0,16 (1,85 %)	0,15 (1,52 %)	0,23 (8,83 %)	0,14 (1,15 %)	0,13 (1,92 %)	0,14 (1,57 %)	0,15 (2,09 %)	0,18 (2,38 %)	0,15 (1,83 %)	0,22 (2,07 %)	0,21 (2,55 %)	0,20 (2,53 %)	0,18 (1,89 %)	0,16 (1,89 %)	0,13 (1,27 %)	0,18 (1,81 %)	0,15 (1,63 %)	0,14 (1,96 %)	0,17 (1,82 %)	0,20 (2,43 %)	0,24 (4,47 %)	0,25 (2,66 %)	0,16 (2,77 %)	0,14 (2,17 %)
Chl a 4	Chlorophyll a 4	25,53	432, 465	mg.g-1 (% Chl)	90	0,04 (0,34 %)	0,04 (0,34 %)	0,03 (0,29 %)	0,04 (0,32 %)	0,04 (0,31 %)	0,02 (0,27 %)	0,03 (0,25 %)	0,03 (0,35 %)	0,03 (0,41 %)	0,04 (0,38 %)	0,04 (0,37 %)	0,04 (0,35 %)	0,03 (0,30 %)	0	0,03 (0,52 %)	0,03 (0,45 %)	0,04 (0,50 %)	0,04 (0,46 %)	0,04 (0,45 %)	0,03 (0,42 %)	0,02 (0,22 %)	0,04 (0,40 %)	0,01 (0,38 %)	0,05 (0,43 %)	0,03 (0,46 %)	0,04 (0,45 %)	0,03 (0,47 %)	0,03 (0,45 %)	0,05 (0,54 %)	0,05 (0,52 %)	0,04 (0,50 %)	0,04 (0,52 %)	0,05 (0,56 %)	0,05 (0,60 %)	0,06 (0,56 %)	0,06 (0,63 %)	0,05 (0,55 %)	0,04 (0,53 %)	0,05 (0,58 %)	0,03 (0,41 %)	0,02 (0,38 %)	0,05 (0,50 %)	0,02 (0,43 %)	0,03 (0,46 %)
Chl a epi	Chlorophyll a epimer	25,85	431, 465	mg.g-1 (% Chl)	93	0,11 (0,92 %)	0,12 (1,00 %)	0,10 (1,00 %)	0,13 (1,01 %)	0,12 (0,98 %)	0,09 (1,18 %)	0,12 (1,20 %)	0,07 (0,87 %)	0,08 (1,16 %)	0,12 (0,99 %)	0,09 (0,90 %)	0,10 (0,95 %)	0,10 (1,08 %)	0,19 (2,25 %)	0,11 (1,72 %)	0,12 (1,79 %)	0,14 (1,72 %)	0,14 (1,62 %)	0,15 (1,59 %)	0,15 (1,92 %)	0,16 (1,83 %)	0,15 (1,46 %)	0,07 (2,56 %)	0,16 (1,34 %)	0,12 (1,70 %)	0,15 (1,70 %)	0,13 (1,76 %)	0,13 (1,75 %)	0,14 (1,64 %)	0,19 (1,78 %)	0,14 (1,78 %)	0,13 (1,61 %)	0,15 (1,59 %)	0,15 (1,71 %)	0,15 (1,43 %)	0,17 (1,74 %)	0,15 (1,58 %)	0,12 (1,65 %)	0,16 (1,78 %)	0,15 (1,91 %)	0,13 (2,37 %)	0,20 (2,15 %)	0,11 (2,00 %)	0,12 (1,99 %)
Pheo a	Pheophytin a	28,29	417, 654	µg.g-1 (% Chl)	93	23,05 (0,19 %)	23,50 (0,20 %)	19,83 (0,19 %)	25,76 (0,20 %)	23,31 (0,20 %)	28,58 (0,37 %)	25,15 (0,24 %)	16,32 (0,19 %)	17,52 (0,24 %)	19,35 (0,17 %)	19,30 (0,19 %)	19,90 (0,19 %)	15,54 (0,17 %)	29,17 (0,35 %)	32,51 (0,52 %)	31,83 (0,49 %)	36,09 (0,44 %)	38,47 (0,45 %)	39,02 (0,43 %)	34,72 (0,45 %)	39,33 (0,46 %)	40,06 (0,39 %)	15,84 (0,61 %)	38,46 (0,33 %)	33,22 (0,48 %)	33,91 (0,39 %)	30,51 (0,42 %)	35,73 (0,48 %)	34,76 (0,41 %)	36,07 (0,35 %)	33,03 (0,41 %)	35,67 (0,44 %)	37,04 (0,39 %)	40,55 (0,47 %)	41,12 (0,40 %)	39,51 (0,40 %)	37,12 (0,40 %)	29,31 (0,41 %)	35,85 (0,39 %)	34,60 (0,43 %)	28,02 (0,52 %)	42,86 (0,45 %)	26,85 (0,48 %)	27,54 (0,44 %)
Pheo a 1	Pheophytin a 1	28,54	417, 654	µg.g-1 (% Chl)	93	3,46 (0,03 %)	3,40 (0,03 %)	3,72 (0,04 %)	6,67 (0,05 %)	4,46 (0,04 %)	5,34 (0,07 %)	4,84 (0,05 %)	3,52 (0,04 %)	3,04 (0,04 %)	3,16 (0,03 %)	3,06 (0,03 %)	3,28 (0,03 %)	3,55 (0,04 %)	3,69 (0,04 %)	5,64 (0,09 %)	5,72 (0,09 %)	6,67 (0,08 %)	6,93 (0,08 %)	6,91 (0,08 %)	6,52 (0,08 %)	7,25 (0,08 %)	6,94 (0,07 %)	2,89 (0,11 %)	6,70 (0,06 %)	5,10 (0,07 %)	5,82 (0,07 %)	5,22 (0,07 %)	4,85 (0,07 %)	5,72 (0,07 %)	5,56 (0,05 %)	5,21 (0,06 %)	5,84 (0,07 %)	5,70 (0,06 %)	4,54 (0,05 %)	4,86 (0,05 %)	4,47 (0,05 %)	5,88 (0,06 %)	4,68 (0,07 %)	5,58 (0,06 %)	5,47 (0,07 %)	4,75 (0,09 %)	6,75 (0,07 %)	4,44 (0,08 %)	4,71 (0,08 %)
Chl d-like 1	Chlorophyll d-like 1	21,32	456, 696	µg.g-1 (% Chl)	89	8,94 (0,07 %)	12,46 (0,10 %)	15,01 (0,14 %)	15,26 (0,12 %)	20,20 (0,17 %)	11,16 (0,14 %)	16,31 (0,16 %)	5,15 (0,06 %)	6,61 (0,09 %)	8,59 (0,07 %)	7,63 (0,07 %)	10,14 (0,10 %)	8,30 (0,09 %)	0	6,07 (0,10 %)	5,40 (0,08 %)	10,52 (0,13 %)	16,06 (0,19 %)	16,66 (0,18 %)	11,01 (0,14 %)	15,70 (0,18 %)	27,00 (0,27 %)	2,63 (0,10 %)	24,57 (0,21 %)	12,39 (0,18 %)	15,72 (0,18 %)	11,87 (0,16 %)	15,52 (0,21 %)	19,02 (0,23 %)	25,76 (0,25 %)	24,86 (0,31 %)	17,44 (0,22 %)	26,39 (0,28 %)	18,96 (0,22 %)	28,96 (0,28 %)	21,42 (0,22 %)	21,14 (0,23 %)	13,55 (0,19 %)	19,03 (0,21 %)	20,56 (0,25 %)	8,31 (0,15 %)	24,19 (0,25 %)	9,46 (0,17 %)	8,01 (0,13 %)
Chl d-like 2	Chlorophyll d-like 2	21,99	456, 696	µg.g-1 (% Chl)	89	15,18 (0,12 %)	21,25 (0,18 %)	15,57 (0,15 %)	17,83 (0,14 %)	23,34 (0,20 %)	14,10 (0,18 %)	22,77 (0,22 %)	11,33 (0,13 %)	11,33 (0,16 %)	16,14 (0,14 %)	15,88 (0,16 %)	17,02 (0,16 %)	14,64 (0,16 %)	0	6,61 (0,11 %)	6,18 (0,09 %)	10,62 (0,13 %)	13,35 (0,16 %)	14,38 (0,16 %)	8,37 (0,11 %)	12,78 (0,15 %)	22,96 (0,23 %)	3,02 (0,12 %)	18,34 (0,16 %)	11,70 (0,17 %)	12,14 (0,14 %)	8,65 (0,12 %)	13,22 (0,18 %)	16,24 (0,19 %)	28,82 (0,28 %)	21,95 (0,27 %)	21,32 (0,26 %)	20,02 (0,21 %)	16,34 (0,19 %)	24,78 (0,24 %)	20,97 (0,21 %)	20,76 (0,22 %)	13,28 (0,19 %)	16,75 (0,18 %)	20,03 (0,25 %)	7,26 (0,13 %)	21,68 (0,23 %)	9,87 (0,17 %)	6,46 (0,10 %)
Chl d-like 3	Chlorophyll d-like 3	22,87	456, 696	µg.g-1 (% Chl)	90	12,58 (0,10 %)	14,92 (0,13 %)	16,37 (0,16 %)	23,21 (0,18 %)	23,39 (0,20 %)	26,38 (0,34 %)	42,48 (0,41 %)	6,94 (0,08 %)	12,88 (0,18 %)	13,95 (0,12 %)	13,15 (0,13 %)	16,97 (0,16 %)	20,06 (0,22 %)	0	32,31 (0,52 %)	30,86 (0,47 %)	43,96 (0,53 %)	51,88 (0,61 %)	47,69 (0,52 %)	50,83 (0,66 %)	59,13 (0,69 %)	62,48 (0,62 %)	16,35 (0,63 %)	46,41 (0,39 %)	37,06 (0,54 %)	43,31 (0,50 %)	39,31 (0,55 %)	51,24 (0,69 %)	58,18 (0,69 %)	84,11 (0,80 %)	73,93 (0,91 %)	63,19 (0,78 %)	64,38 (0,67 %)	47,22 (0,54 %)	53,74 (0,52 %)	68,69 (0,69 %)	61,47 (0,66 %)	44,09 (0,62 %)	60,87 (0,67 %)	78,84 (0,98 %)	39,01 (0,72 %)	95,39 (1,00 %)	32,69 (0,58 %)	26,57 (0,42 %)
Car	Carotenoids			µg.g-1 (% Pig)		242,79 (0,26 %)	281,90 (0,36 %)	279,45 (0,28 %)	259,00 (0,23 %)	287,69 (0,32 %)	428,04 (0,46 %)	627,70 (0,77 %)	192,25 (0,42 %)	367,32 (0,61 %)	313,08 (0,36 %)	329,75 (0,39 %)	319,35 (0,35 %)	434,44 (0,66 %)	1758,30 (2,35 %)	905,77 (1,11 %)	850,32 (1,13 %)	896,23 (0,98 %)	878,49 (0,93 %)	972,62 (1,01 %)	1184,76 (1,32 %)	1150,97 (1,22 %)	1005,11 (1,18 %)	798,95 (1,60 %)	711,42 (0,73 %)	798,93 (0,96 %)	780,55 (0,89 %)	816,91 (0,98 %)	998,55 (1,19 %)	845,18 (0,88 %)	1171,82 (1,34 %)	1060,43 (1,17 %)	1163,51 (1,35 %)	881,22 (0,85 %)	944,81 (1,07 %)	643,83 (0,65 %)	987,14 (0,92 %)	993,14 (1,00 %)	932,85 (1,26 %)	1017,08 (1,05 %)	1151,60 (1,38 %)	1213,53 (1,54 %)	1492,20 (1,49 %)	1001,64 (1,52 %)	851,48 (1,06 %)
Car	Carotenes
BE-Car-like	β,ε-Carotene-like	27,46	442, 446, 476	µg.g-1 (% Car)	93	47,46 (19,55 %)	54,35 (19,28 %)	40,61 (14,53 %)	35,95 (13,88 %)	42,75 (14,86 %)	40,32 (9,42 %)	61,63 (9,82 %)	30,38 (15,80 %)	45,47 (12,38 %)	42,87 (13,69 %)	52,39 (15,89 %)	53,81 (16,85 %)	56,77 (13,07 %)	3,95 (0,22 %)	28,67 (3,16 %)	27,67 (3,25 %)	40,83 (4,56 %)	49,71 (5,66 %)	53,62 (5,51 %)	39,76 (3,36 %)	50,78 (4,41 %)	68,08 (6,77 %)	6,40 (0,80 %)	70,48 (9,91 %)	45,24 (5,66 %)	52,27 (6,70 %)	45,98 (5,63 %)	49,83 (4,99 %)	57,67 (6,82 %)	67,16 (5,73 %)	57,95 (5,46 %)	61,78 (5,31 %)	74,58 (8,46 %)	57,48 (6,08 %)	63,18 (9,81 %)	67,04 (6,79 %)	68,56 (6,90 %)	49,19 (5,27 %)	63,51 (6,24 %)	57,16 (4,96 %)	28,20 (2,32 %)	66,43 (4,45 %)	34,50 (3,44 %)	32,43 (3,81 %)
BP-Car	β,ψ-Carotene	28,00	440, 460, 489	µg.g-1 (% Car)	93	22,37 (9,21 %)	26,31 (9,33 %)	20,54 (7,35 %)	17,06 (6,59 %)	20,05 (6,97 %)	21,44 (5,01 %)	33,84 (5,39 %)	14,75 (7,67 %)	24,55 (6,68 %)	20,88 (6,67 %)	26,97 (8,18 %)	25,99 (8,14 %)	29,68 (6,83 %)	1,42 (0,08 %)	24,33 (2,69 %)	23,05 (2,71 %)	29,33 (3,27 %)	33,91 (3,86 %)	35,15 (3,61 %)	30,23 (2,55 %)	36,55 (3,18 %)	43,95 (4,37 %)	5,06 (0,63 %)	42,17 (5,93 %)	32,15 (4,02 %)	33,15 (4,25 %)	31,02 (3,80 %)	35,84 (3,59 %)	38,19 (4,52 %)	47,13 (4,02 %)	42,63 (4,02 %)	46,21 (3,97 %)	49,69 (5,64 %)	41,02 (4,34 %)	40,94 (6,36 %)	46,37 (4,70 %)	51,82 (5,22 %)	40,14 (4,30 %)	47,46 (4,67 %)	44,86 (3,90 %)	24,13 (1,99 %)	51,09 (3,42 %)	30,19 (3,01 %)	22,06 (2,59 %)
BE-Car	β,ε-Carotene	29,71	422, 442, 471	µg.g-1 (% Car)	80	0	0	0	0	0	0	0	0	0	0	0	0	0	358,38 (20,38 %)	25,84 (2,85 %)	19,80 (2,33 %)	12,95 (1,44 %)	13,30 (1,51 %)	16,17 (1,66 %)	24,38 (2,06 %)	20,69 (1,80 %)	11,98 (1,19 %)	131,50 (16,46 %)	5,68 (0,80 %)	16,81 (2,10 %)	7,41 (0,95 %)	16,78 (2,05 %)	17,61 (1,76 %)	9,05 (1,07 %)	13,65 (1,16 %)	19,33 (1,82 %)	24,03 (2,07 %)	11,29 (1,28 %)	17,39 (1,84 %)	5,41 (0,84 %)	15,61 (1,58 %)	29,48 (2,97 %)	38,15 (4,09 %)	22,22 (2,18 %)	38,02 (3,30 %)	126,02 (10,38 %)	44,52 (2,98 %)	74,29 (7,42 %)	21,68 (2,55 %)
BB-Car	β,β-Carotene	29,82	429, 449, 475	µg.g-1 (% Car)	80	0	0	0	0	0	0	0	0	0	0	0	0	0	114,36 (6,50 %)	107,50 (11,87 %)	94,77 (11,15 %)	85,97 (9,59 %)	87,90 (10,01 %)	91,29 (9,39 %)	118,65 (10,01 %)	122,51 (10,64 %)	96,19 (9,57 %)	77,22 (9,67 %)	59,87 (8,42 %)	92,40 (11,57 %)	77,00 (9,86 %)	100,89 (12,35 %)	118,70 (11,89 %)	86,14 (10,19 %)	109,73 (9,36 %)	115,16 (10,86 %)	128,69 (11,06 %)	83,88 (9,52 %)	104,54 (11,06 %)	58,21 (9,04 %)	102,99 (10,43 %)	100,51 (10,12 %)	104,18 (11,17 %)	100,51 (9,88 %)	117,47 (10,20 %)	125,20 (10,32 %)	151,04 (10,12 %)	111,84 (11,17 %)	84,53 (9,93 %)
BB-Car-like	β,β-Carotene-like	29,97	429, 449, 475	µg.g-1 (% Car)	13	5,06 (2,08 %)	6,46 (2,29 %)	10,87 (3,89 %)	8,34 (3,22 %)	11,16 (3,88 %)	36,18 (8,45 %)	49,44 (7,88 %)	6,11 (3,18 %)	28,90 (7,87 %)	10,50 (3,35 %)	14,20 (4,31 %)	15,81 (4,95 %)	31,35 (7,22 %)	0	0	0	0	0	0	0	0	0	0	0	0	0	0	0	0	0	0	0	0	0	0	0	0	0	0	0	0	0	0	0
Xantho	Xanthophylls
Neo-like	Neoxanthin-like	13,85	416, 438, 466	µg.g-1 (% Car)	84	12,80 (5,27 %)	12,23 (4,34 %)	12,65 (4,53 %)	14,64 (5,65 %)	13,72 (4,77 %)	10,58 (2,47 %)	11,01 (1,75 %)	10,03 (5,22 %)	7,50 (2,04 %)	17,64 (5,63 %)	14,35 (4,35 %)	13,70 (4,29 %)	13,54 (3,12 %)	0	6,32 (0,70 %)	7,40 (0,87 %)	9,94 (1,11 %)	10,03 (1,14 %)	10,12 (1,04 %)	8,56 (0,72 %)	9,50 (0,83 %)	11,07 (1,10 %)	17,80 (2,23 %)	15,21 (2,14 %)	7,17 (0,90 %)	10,84 (1,39 %)	8,10 (0,99 %)	7,80 (0,78 %)	9,44 (1,12 %)	12,05 (1,03 %)	9,78 (0,92 %)	9,93 (0,85 %)	10,63 (1,21 %)	7,73 (0,82 %)	11,53 (1,79 %)	10,30 (1,04 %)	9,46 (0,95 %)	6,67 (0,71 %)	9,27 (0,91 %)	7,96 (0,69 %)	3,55 (0,29 %)	9,04 (0,61 %)	4,64 (0,46 %)	4,71 (0,55 %)
Oscilla	Oscillaxanthin	14,79	464, 491, 525	µg.g-1 (% Car)	8	0	0	0	0	0	0	0	0	0	0	0	0	0	62,10 (3,53 %)	0	0	0	0	0	0	0	0	0	0	0	0	0	0	0	0	0	0	0	0	0	0	0	0	0	0	0	0	0	0
Nosto	Nostoxanthin	15,11	450, 472	µg.g-1 (% Car)	16	13,10 (5,39 %)	13,07 (4,64 %)	12,03 (4,31 %)	6,63 (2,56 %)	10,18 (3,54 %)	7,74 (1,81 %)	10,82 (1,72 %)	8,22 (4,28 %)	9,01 (2,45 %)	15,82 (5,05 %)	13,53 (4,10 %)	12,47 (3,90 %)	12,01 (2,76 %)	0	0	0	0	0	0	0	0	0	0	0	0	0	0	0	0	0	0	0	0	0	0	0	0	0	0	0	0	0	0	0
Myxo	Myxoxanthophyll	17,37	446, 472, 502	µg.g-1 (% Car)	80	0	0	0	0	0	0	0	0	0	0	0	0	0	471,57 (26,82 %)	121,08 (13,37 %)	106,83 (12,56 %)	86,99 (9,71 %)	82,93 (9,44 %)	85,63 (8,80 %)	157,12 (13,26 %)	130,20 (11,31 %)	93,06 (9,26 %)	174,13 (21,80 %)	48,23 (6,78 %)	92,18 (11,54 %)	78,32 (10,03 %)	115,81 (14,18 %)	108,37 (10,85 %)	67,98 (8,04 %)	109,46 (9,34 %)	143,75 (13,56 %)	163,64 (14,06 %)	55,78 (6,33 %)	90,50 (9,58 %)	42,32 (6,57 %)	95,40 (9,66 %)	95,73 (9,64 %)	127,54 (13,67 %)	122,80 (12,07 %)	145,16 (12,61 %)	250,44 (20,64 %)	193,53 (12,97 %)	176,51 (17,62 %)	114,21 (13,41 %)
Myxo-like 1	Myxoxanthophyll-like 1	17,61	446, 472, 502	µg.g-1 (% Car)	43	0	0	0	0	0	0	0	0	0	0	0	0	0	29,18 (1,66 %)	17,89 (1,97 %)	17,55 (2,06 %)	17,37 (1,94 %)	18,02 (2,05 %)	18,54 (1,91 %)	24,35 (2,06 %)	23,15 (2,01 %)	19,46 (1,94 %)	18,13 (2,27 %)	19,16 (2,69 %)	15,50 (1,94 %)	18,82 (2,41 %)	20,14 (2,47 %)	20,51 (2,05 %)	20,32 (2,40 %)	25,86 (2,21 %)	25,95 (2,45 %)	27,42 (2,36 %)	20,78 (2,36 %)	21,69 (2,30 %)	17,74 (2,75 %)	26,98 (2,73 %)	29,72 (2,99 %)	22,38 (2,40 %)	0	28,76 (2,50 %)	31,04 (2,56 %)	38,13 (2,56 %)	20,85 (2,08 %)	0
Calo	Caloxanthin	17,74	429, 448, 476	µg.g-1 (% Car)	13	14,30 (5,89 %)	13,53 (4,80 %)	11,69 (4,18 %)	17,92 (6,92 %)	19,82 (6,89 %)	15,61 (3,65 %)	21,52 (3,43 %)	12,17 (6,33 %)	11,41 (3,11 %)	22,22 (7,10 %)	18,53 (5,62 %)	15,33 (4,80 %)	12,97 (2,98 %)	0	0	0	0	0	0	0	0	0	0	0	0	0	0	0	0	0	0	0	0	0	0	0	0	0	0	0	0	0	0	0
Myxo-like 2	Myxoxanthophyll-like 2	18,22	446, 472, 502	µg.g-1 (% Car)	31	0	0	0	0	0	0	0	0	0	0	0	0	0	0	3,37 (0,37 %)	3,75 (0,44 %)	4,94 (0,55 %)	4,75 (0,54 %)	5,13 (0,53 %)	6,59 (0,56 %)	6,49 (0,56 %)	5,83 (0,58 %)	0	6,13 (0,86 %)	3,68 (0,46 %)	5,42 (0,69 %)	5,57 (0,68 %)	5,49 (0,55 %)	4,92 (0,58 %)	7,19 (0,61 %)	6,65 (0,63 %)	7,16 (0,62 %)	4,87 (0,55 %)	4,71 (0,50 %)	3,65 (0,57 %)	5,09 (0,52 %)	4,07 (0,41 %)	6,22 (0,67 %)	30,62 (3,01 %)	5,25 (0,46 %)	8,37 (0,69 %)	7,65 (0,51 %)	5,42 (0,54 %)	0
Zea	Zeaxanthin	19,39	429, 449, 475	µg.g-1 (% Car)	93	56,22 (23,15 %)	67,94 (24,10 %)	90,17 (32,27 %)	56,72 (21,90 %)	71,68 (24,91 %)	168,98 (39,48 %)	265,43 (42,29 %)	43,42 (22,59 %)	145,35 (39,57 %)	115,87 (37,01 %)	120,08 (36,42 %)	112,65 (35,27 %)	183,81 (42,31 %)	610,34 (34,71 %)	306,39 (33,83 %)	299,06 (35,17 %)	322,50 (35,98 %)	299,49 (34,09 %)	355,61 (36,56 %)	422,08 (35,63 %)	406,06 (35,28 %)	350,78 (34,90 %)	183,24 (22,94 %)	200,55 (28,19 %)	271,67 (34,00 %)	252,79 (32,39 %)	241,73 (29,59 %)	351,92 (35,24 %)	295,26 (34,94 %)	425,00 (36,27 %)	337,91 (31,87 %)	379,47 (32,61 %)	303,66 (34,46 %)	348,78 (36,92 %)	196,94 (30,59 %)	350,34 (35,49 %)	428,61 (43,16 %)	354,62 (38,01 %)	419,12 (41,21 %)	455,90 (39,59 %)	392,94 (32,38 %)	600,92 (40,27 %)	342,99 (34,24 %)	332,28 (39,02 %)
Echi/Canta-like	Echinenone/Cantaxanthin-like	26,10	466	µg.g-1 (% Car)	93	27,98 (11,52 %)	30,59 (10,85 %)	27,81 (9,95 %)	28,55 (11,02 %)	28,43 (9,88 %)	28,73 (6,71 %)	42,00 (6,69 %)	21,64 (11,26 %)	28,90 (7,87 %)	28,24 (9,02 %)	25,81 (7,83 %)	25,77 (8,07 %)	34,39 (7,92 %)	24,55 (1,40 %)	40,32 (4,45 %)	39,04 (4,59 %)	50,87 (5,68 %)	49,10 (5,59 %)	51,87 (5,33 %)	56,40 (4,76 %)	57,46 (4,99 %)	52,95 (5,27 %)	25,71 (3,22 %)	42,01 (5,91 %)	34,66 (4,34 %)	41,28 (5,29 %)	33,52 (4,10 %)	50,04 (5,01 %)	52,19 (6,17 %)	66,67 (5,69 %)	53,04 (5,00 %)	53,74 (4,62 %)	57,07 (6,48 %)	48,34 (5,12 %)	45,30 (7,04 %)	56,74 (5,75 %)	69,86 (7,03 %)	50,16 (5,38 %)	69,33 (6,82 %)	73,86 (6,41 %)	53,25 (4,39 %)	95,36 (6,39 %)	43,25 (4,32 %)	45,27 (5,32 %)
Echi	Echinenone	19,87	460	µg.g-1 (% Car)	93	19,45 (8,01 %)	28,91 (10,25 %)	18,05 (6,46 %)	22,22 (8,58 %)	19,00 (6,60 %)	15,89 (3,71 %)	18,90 (3,01 %)	17,04 (8,86 %)	15,98 (4,35 %)	12,59 (4,02 %)	15,21 (4,61 %)	16,91 (5,30 %)	22,60 (5,20 %)	18,41 (1,05 %)	24,89 (2,75 %)	21,86 (2,57 %)	27,31 (3,05 %)	27,12 (3,09 %)	30,47 (3,13 %)	26,49 (2,24 %)	30,22 (2,63 %)	34,62 (3,44 %)	14,03 (1,76 %)	35,09 (4,93 %)	20,25 (2,53 %)	31,53 (4,04 %)	24,38 (2,98 %)	22,97 (2,30 %)	28,30 (3,35 %)	42,04 (3,59 %)	32,61 (3,08 %)	31,55 (2,71 %)	31,37 (3,56 %)	28,44 (3,01 %)	32,51 (5,05 %)	36,59 (3,71 %)	34,84 (3,51 %)	31,32 (3,36 %)	32,69 (3,21 %)	35,61 (3,09 %)	24,08 (1,98 %)	39,98 (2,68 %)	26,01 (2,60 %)	22,32 (2,62 %)
UC	Unknown Carotenoids			µg.g-1 (% Car)		24,06 (9,91 %)	28,53 (10,12 %)	35,04 (12,54 %)	50,98 (19,68 %)	50,90 (17,69 %)	82,58 (19,29 %)	113,12 (18,02 %)	28,49 (14,82 %)	50,25 (13,68 %)	26,45 (8,45 %)	28,68 (8,70 %)	26,92 (8,43 %)	37,33 (8,59 %)	64,03 (3,64 %)	199,19 (21,99 %)	189,55 (22,29 %)	207,23 (23,12 %)	202,24 (23,02 %)	219,02 (22,52 %)	270,14 (22,80 %)	257,35 (22,36 %)	217,14 (21,60 %)	145,73 (18,24 %)	166,84 (23,45 %)	167,23 (20,93 %)	171,73 (22,00 %)	172,99 (21,18 %)	209,48 (20,98 %)	175,71 (20,79 %)	245,88 (20,98 %)	215,68 (20,34 %)	229,90 (19,76 %)	177,63 (20,16 %)	174,18 (18,44 %)	126,12 (19,59 %)	173,68 (17,59 %)	70,49 (7,10 %)	102,28 (10,96 %)	99,55 (9,79 %)	141,59 (12,30 %)	146,29 (12,06 %)	194,51 (13,04 %)	131,14 (13,09 %)	172,00 (20,20 %)
UC1	Unknown Carotenoid 1	9,18	436, 450	µg.g-1 (% Car)	15	3,76 (1,55 %)	3,41 (1,21 %)	4,17 (1,49 %)	3,67 (1,42 %)	4,08 (1,42 %)	2,93 (0,68 %)	3,84 (0,61 %)	3,25 (1,69 %)	1,97 (0,54 %)	5,47 (1,75 %)	4,17 (1,27 %)	4,19 (1,31 %)	4,16 (0,96 %)	0	0	0	0	0	0	0	0	0	0	0	0	0	0	0	0	0	0	0	0	0	0	0	0	0	0	0	0	0	0	0
UC2	Unknown Carotenoid 2	12,20	432	µg.g-1 (% Car)	17	5,60 (2,31 %)	5,80 (2,06 %)	6,56 (2,35 %)	4,10 (1,58 %)	5,25 (1,82 %)	3,95 (0,92 %)	5,06 (0,81 %)	4,28 (2,22 %)	3,15 (0,86 %)	7,14 (2,28 %)	6,36 (1,93 %)	4,58 (1,43 %)	6,53 (1,50 %)	0	0	0	0	0	0	0	0	0	0	0	0	0	0	0	0	0	0	0	0	0	0	0	0	0	0	0	0	0	0	0
UC3	Unknown Carotenoid 3	14,58	426, 443	µg.g-1 (% Car)	2	0	0	0	0	0	0	0	0	0	0	0	0	0	0	0	0	0	0	0	0	0	0	0	0	0	0	0	0	0	0	0	0	0	0	0	0	0	0	0	0	0	0	0	0
UC4	Unknown Carotenoid 4	14,95	448, 472	µg.g-1 (% Car)	2	0	0	0	0	0	0	0	0	0	0	0	0	0	0	0	0	0	0	0	0	0	0	0	0	0	0	0	0	0	0	0	0	0	0	0	0	0	0	0	0	0	0	0	0
UC5	Unknown Carotenoid 5	18,05	448, 474	µg.g-1 (% Car)	78	0	0	0	0	0	0	0	0	0	0	0	0	0	0	46,79 (5,17 %)	42,72 (5,02 %)	37,61 (4,20 %)	36,09 (4,11 %)	37,71 (3,88 %)	65,82 (5,56 %)	54,97 (4,78 %)	39,24 (3,90 %)	48,33 (6,05 %)	25,61 (3,60 %)	36,31 (4,54 %)	37,04 (4,75 %)	48,38 (5,92 %)	43,03 (4,31 %)	30,10 (3,56 %)	45,50 (3,88 %)	53,88 (5,08 %)	60,09 (5,16 %)	24,91 (2,83 %)	34,55 (3,66 %)	18,21 (2,83 %)	35,35 (3,58 %)	16,77 (1,69 %)	28,27 (3,03 %)	0	34,37 (2,98 %)	47,99 (3,95 %)	47,08 (3,15 %)	40,21 (4,01 %)	29,33 (3,44 %)
UC6	Unknown Carotenoid 6	18,43	444, 464	µg.g-1 (% Car)	2	0	0	0	0	0	0	0	0	0	0	0	0	0	0	0	0	0	0	0	0	0	0	0	0	0	0	0	0	0	0	0	0	0	0	0	0	0	0	0	0	0	0	0	0
UC7	Unknown Carotenoid 7	18,46	445, 456	µg.g-1 (% Car)	13	4,07 (1,67 %)	4,22 (1,50 %)	4,20 (1,50 %)	5,95 (2,30 %)	5,60 (1,95 %)	3,45 (0,81 %)	4,80 (0,77 %)	3,55 (1,85 %)	2,87 (0,78 %)	4,64 (1,48 %)	4,05 (1,23 %)	3,37 (1,06 %)	2,69 (0,62 %)	0	0	0	0	0	0	0	0	0	0	0	0	0	0	0	0	0	0	0	0	0	0	0	0	0	0	0	0	0	0	0
UC8	Unknown Carotenoid 8	18,71	425, 448, 472	µg.g-1 (% Car)	13	1,57 (0,64 %)	1,76 (0,62 %)	1,47 (0,53 %)	0,82 (0,32 %)	1,20 (0,42 %)	0,71 (0,17 %)	0,93 (0,15 %)	0,90 (0,47 %)	0,65 (0,18 %)	1,73 (0,55 %)	1,52 (0,46 %)	1,23 (0,39 %)	0,93 (0,21 %)	0	0	0	0	0	0	0	0	0	0	0	0	0	0	0	0	0	0	0	0	0	0	0	0	0	0	0	0	0	0	0
UC9	Unknown Carotenoid 9	20,19	425, 448, 470	µg.g-1 (% Car)	93	4,10 (1,69 %)	7,87 (2,79 %)	12,65 (4,53 %)	25,76 (9,94 %)	26,40 (9,18 %)	63,02 (14,72 %)	86,58 (13,79 %)	12,47 (6,48 %)	36,18 (9,85 %)	3,14 (1,00 %)	8,25 (2,50 %)	8,43 (2,64 %)	17,45 (4,02 %)	15,52 (0,88 %)	97,44 (10,76 %)	99,55 (11,71 %)	123,10 (13,74 %)	118,71 (13,51 %)	136,92 (14,08 %)	138,67 (11,70 %)	138,76 (12,06 %)	135,29 (13,46 %)	47,24 (5,91 %)	110,05 (15,47 %)	91,06 (11,40 %)	100,69 (12,90 %)	82,16 (10,06 %)	117,54 (11,77 %)	112,11 (13,26 %)	148,07 (12,64 %)	105,44 (9,94 %)	113,08 (9,72 %)	119,62 (13,57 %)	101,94 (10,79 %)	83,18 (12,92 %)	101,18 (10,25 %)	34,45 (3,47 %)	48,59 (5,21 %)	72,72 (7,15 %)	73,70 (6,40 %)	56,40 (4,65 %)	100,04 (6,70 %)	54,71 (5,46 %)	102,78 (12,07 %)
UC10	Unknown Carotenoid 10	20,65	455	µg.g-1 (% Car)	93	4,97 (2,05 %)	5,48 (1,94 %)	5,98 (2,14 %)	10,69 (4,13 %)	8,38 (2,91 %)	8,51 (1,99 %)	11,91 (1,90 %)	4,03 (2,10 %)	5,43 (1,48 %)	4,32 (1,38 %)	4,33 (1,31 %)	5,12 (1,60 %)	5,57 (1,28 %)	1,17 (0,07 %)	20,11 (2,22 %)	18,61 (2,19 %)	25,05 (2,80 %)	26,74 (3,04 %)	23,33 (2,40 %)	24,79 (2,09 %)	26,66 (2,32 %)	21,29 (2,12 %)	6,61 (0,83 %)	19,47 (2,74 %)	12,07 (1,51 %)	16,17 (2,07 %)	12,81 (1,57 %)	18,89 (1,89 %)	17,28 (2,05 %)	23,76 (2,03 %)	20,97 (1,98 %)	17,34 (1,49 %)	19,09 (2,17 %)	13,27 (1,40 %)	15,12 (2,35 %)	16,80 (1,70 %)	12,32 (1,24 %)	10,00 (1,07 %)	13,52 (1,33 %)	17,36 (1,51 %)	10,15 (0,84 %)	21,75 (1,46 %)	9,05 (0,90 %)	10,05 (1,18 %)
UCar1	Unknown Carotene 1	30,02	446, 466	µg.g-1 (% Car)	79	0	0	0	0	0	0	0	0	0	0	0	0	0	47,33 (2,69 %)	34,84 (3,85 %)	28,67 (3,37 %)	21,47 (2,40 %)	20,69 (2,36 %)	21,07 (2,17 %)	40,85 (3,45 %)	36,97 (3,21 %)	21,32 (2,12 %)	43,55 (5,45 %)	11,71 (1,65 %)	27,79 (3,48 %)	17,83 (2,28 %)	29,65 (3,63 %)	30,02 (3,01 %)	16,22 (1,92 %)	28,56 (2,44 %)	35,38 (3,34 %)	39,39 (3,39 %)	14,01 (1,59 %)	24,43 (2,59 %)	9,62 (1,49 %)	20,36 (2,06 %)	6,96 (0,70 %)	15,41 (1,65 %)	13,31 (1,31 %)	16,16 (1,40 %)	31,75 (2,62 %)	25,64 (1,72 %)	27,17 (2,71 %)	29,84 (3,50 %)
Total				mg.g-1		92,77	77,66	100,63	111,41	89,43	93,14	81,11	46,19	60,00	86,96	83,77	91,95	66,10	74,77	81,82	75,10	91,34	94,02	96,11	89,83	94,37	85,18	49,85	97,87	83,42	87,72	83,45	83,73	95,70	87,33	90,64	86,19	103,75	88,63	98,60	107,15	99,76	73,87	97,27	83,53	78,60	100,17	65,85	80,27
[truncated: 49 more columns]

## Sheet: Table S3
Supplementary Table S3. Fatty acid composition (mg FA.g-1 DW and % of total fatty acids) of the 91 Limnospira platensis strains analyzed by GC-MS and GC-FID. The five fatty acids highlighted in yellow represent > 90% of the total fatty acid composition
Fatty acids	Fatty acids corresponding names	PMC 737.11	PMC 738.11	PMC 851.14	PMC 852.14	PMC 853.14	PMC 894.15	PMC 910.15	PMC 912.15	PMC 913.15	PMC 914.15	PMC 916.15	PMC 917.15	PMC 918.15	PMC 1223.20	PMC 1224.20	PMC 1225.20	PMC 1226.20	PMC 1227.20	PMC 1228.20	PMC 1229.20	PMC 1230.20	PMC 1231.20	PMC 1232.20	PMC 1233.20	PMC 1234.20	PMC 1235.20	PMC 1236.20	PMC 1237.20	PMC 1238.20	PMC 1239.20	PMC 1240.20	PMC 1241.20	PMC 1242.20	PMC 1243.20	PMC 1244.20	PMC 1245.20	PMC 1246.20	PMC 1247.20	PMC 1248.20	PMC 1249.20	PMC 1250.20	PMC 1251.20	PMC 1252.20	PMC 1253.20	PMC 1254.20	PMC 1255.20	PMC 1256.20	PMC 1257.20
SFA	Saturated Fatty Acids	29.70 (40.90 %)	23.46 (39.72 %)	32.59 (39.96 %)	35.19 (41.43 %)	31.02 (39.96 %)	44.14 (39.91 %)	24.24 (38.57 %)	12.55 (37.98 %)	9.61 (38.04 %)	14.72 (38.26 %)	12.87 (35.55 %)	26.58 (39.56 %)	12.55 (36.58 %)	20.19 (39.60 %)	7.61 (38.42 %)	9.38 (39.03 %)	29.40 (43.16 %)	35.28 (41.30 %)	29.83 (42.55 %)	26.99 (42.51 %)	28.61 (40.54 %)	26.57 (40.27 %)	15.90 (40.53 %)	34.14 (40.76 %)	23.47 (41.62 %)	25.97 (41.38 %)	26.21 (41.84 %)	26.92 (42.24 %)	28.82 (40.33 %)	28.44 (42.19 %)	30.56 (40.42 %)	10.98 (39.71 %)	37.11 (41.48 %)	30.78 (41.97 %)	33.37 (40.72 %)	12.66 (39.64 %)	26.67 (40.20 %)	19.30 (38.55 %)	22.23 (37.97 %)	25.40 (41.97 %)	24.94 (40.25 %)	14.46 (39.65 %)	23.06 (42.98 %)	9.98 (40.14 %)	29.09 (41.82 %)	7.15 (41.46 %)	24.62 (41.37 %)	5.61 (38.98 %)
14:00:00	Myristic acid	0.25 (0.35 %)	0.17 (0.30 %)	0.23 (0.28 %)	0.23 (0.27 %)	0.29 (0.37 %)	0.44 (0.40 %)	0.21 (0.34 %)	0.14 (0.43 %)	0.11 (0.43 %)	0.11 (0.28 %)	0.10 (0.29 %)	0.22 (0.32 %)	0.13 (0.37 %)	0.14 (0.28 %)	0.05 (0.28 %)	0.07 (0.29 %)	0.26 (0.38 %)	0.32 (0.38 %)	0.14 (0.20 %)	0.18 (0.29 %)	0.28 (0.39 %)	0.23 (0.35 %)	0.11 (0.29 %)	0.23 (0.28 %)	0.28 (0.49 %)	0.20 (0.32 %)	0.19 (0.30 %)	0.17 (0.27 %)	0.32 (0.45 %)	0.31 (0.46 %)	0.21 (0.27 %)	0.07 (0.24 %)	0.23 (0.26 %)	0.26 (0.36 %)	0.22 (0.27 %)	0.08 (0.26 %)	0.18 (0.28 %)	0.21 (0.42 %)	0.19 (0.33 %)	0.32 (0.52 %)	0.17 (0.27 %)	0.14 (0.38 %)	0.20 (0.37 %)	0.06 (0.24 %)	0.27 (0.39 %)	0.06 (0.37 %)	0.21 (0.35 %)	0.04 (0.26 %)
16:00:00	Palmitic acid	28.61 (39.39 %)	22.41 (37.94 %)	31.28 (38.35 %)	34.02 (40.04 %)	29.68 (38.23 %)	41.81 (37.81 %)	23.13 (36.80 %)	11.96 (36.19 %)	9.12 (36.11 %)	14.22 (36.96 %)	12.36 (34.13 %)	25.53 (38.01 %)	11.94 (34.80 %)	19.47 (38.19 %)	7.35 (37.10 %)	9.06 (37.69 %)	28.39 (41.68 %)	34.20 (40.04 %)	28.98 (41.33 %)	26.14 (41.17 %)	27.65 (39.18 %)	25.70 (38.94 %)	15.41 (39.27 %)	33.02 (39.43 %)	22.59 (40.05 %)	25.06 (39.93 %)	25.42 (40.58 %)	26.30 (41.27 %)	27.87 (39.00 %)	27.34 (40.56 %)	29.74 (39.33 %)	10.67 (38.61 %)	35.95 (40.19 %)	29.70 (40.51 %)	32.40 (39.53 %)	12.29 (38.47 %)	25.93 (39.09 %)	18.60 (37.14 %)	21.50 (36.73 %)	24.42 (40.35 %)	24.14 (38.95 %)	14.04 (38.48 %)	22.24 (41.46 %)	9.68 (38.94 %)	28.10 (40.40 %)	6.90 (40.00 %)	23.76 (39.93 %)	5.40 (37.54 %)
18:00:00	Stearic acid	0.84 (1.16 %)	0.88 (1.48 %)	1.08 (1.33 %)	0.95 (1.12 %)	1.06 (1.36 %)	1.89 (1.71 %)	0.90 (1.43 %)	0.45 (1.37 %)	0.38 (1.50 %)	0.39 (1.02 %)	0.41 (1.13 %)	0.82 (1.23 %)	0.48 (1.41 %)	0.58 (1.14 %)	0.21 (1.05 %)	0.25 (1.05 %)	0.75 (1.11 %)	0.76 (0.89 %)	0.72 (1.02 %)	0.67 (1.06 %)	0.69 (0.97 %)	0.65 (0.98 %)	0.38 (0.97 %)	0.88 (1.06 %)	0.61 (1.08 %)	0.71 (1.13 %)	0.60 (0.96 %)	0.45 (0.70 %)	0.63 (0.88 %)	0.79 (1.17 %)	0.61 (0.81 %)	0.24 (0.86 %)	0.93 (1.04 %)	0.81 (1.10 %)	0.75 (0.92 %)	0.29 (0.91 %)	0.56 (0.84 %)	0.50 (0.99 %)	0.53 (0.91 %)	0.67 (1.10 %)	0.64 (1.03 %)	0.29 (0.79 %)	0.62 (1.15 %)	0.24 (0.97 %)	0.72 (1.03 %)	0.19 (1.10 %)	0.65 (1.09 %)	0.17 (1.18 %)
BrFA	Branched Fatty Acids	0.78 (1.08 %)	0.69 (1.18 %)	0.83 (1.01 %)	0.80 (0.94 %)	0.82 (1.06 %)	0.86 (0.78 %)	0.66 (1.04 %)	0.35 (1.06 %)	0.29 (1.15 %)	0.34 (0.89 %)	0.36 (0.98 %)	0.77 (1.15 %)	0.34 (0.98 %)	0.57 (1.12 %)	0.24 (1.20 %)	0.28 (1.14 %)	0.72 (1.06 %)	0.87 (1.02 %)	0.68 (0.97 %)	0.65 (1.02 %)	0.76 (1.07 %)	0.73 (1.11 %)	0.34 (0.88 %)	0.85 (1.01 %)	0.72 (1.28 %)	0.69 (1.09 %)	0.69 (1.11 %)	0.67 (1.05 %)	0.83 (1.16 %)	0.78 (1.16 %)	0.71 (0.93 %)	0.28 (1.03 %)	0.92 (1.02 %)	0.74 (1.01 %)	0.79 (0.96 %)	0.33 (1.02 %)	0.71 (1.07 %)	0.62 (1.24 %)	0.70 (1.20 %)	0.18 (0.31 %)	0.59 (0.95 %)	0.39 (1.07 %)	0.56 (1.04 %)	0.23 (0.95 %)	0.74 (1.06 %)	0.18 (1.05 %)	0.63 (1.05 %)	0.13 (0.87 %)
15:0iso	13-Methyltetradecanoic acid	0.29 (0.39 %)	0.20 (0.34 %)	0.28 (0.35 %)	0.25 (0.30 %)	0.33 (0.43 %)	0.50 (0.45 %)	0.24 (0.38 %)	0.17 (0.52 %)	0.14 (0.54 %)	0.13 (0.33 %)	0.13 (0.36 %)	0.25 (0.38 %)	0.16 (0.48 %)	0.16 (0.31 %)	0.08 (0.38 %)	0.09 (0.37 %)	0.29 (0.43 %)	0.37 (0.43 %)	0.16 (0.22 %)	0.20 (0.31 %)	0.32 (0.45 %)	0.26 (0.39 %)	0.12 (0.32 %)	0.27 (0.32 %)	0.31 (0.54 %)	0.22 (0.36 %)	0.23 (0.36 %)	0.20 (0.31 %)	0.37 (0.51 %)	0.36 (0.53 %)	0.23 (0.31 %)	0.07 (0.27 %)	0.26 (0.29 %)	0.29 (0.40 %)	0.25 (0.31 %)	0.11 (0.33 %)	0.21 (0.32 %)	0.24 (0.48 %)	0.22 (0.38 %)	0.18 (0.31 %)	0.18 (0.29 %)	0.17 (0.48 %)	0.21 (0.40 %)	0.07 (0.29 %)	0.30 (0.43 %)	0.08 (0.48 %)	0.23 (0.39 %)	0.05 (0.32 %)
15:0anteiso	12-Methyltetradecanoic acid	0.50 (0.68 %)	0.49 (0.84 %)	0.54 (0.66 %)	0.54 (0.64 %)	0.49 (0.63 %)	0.36 (0.32 %)	0.42 (0.66 %)	0.18 (0.53 %)	0.16 (0.62 %)	0.21 (0.56 %)	0.22 (0.62 %)	0.52 (0.78 %)	0.17 (0.50 %)	0.42 (0.82 %)	0.16 (0.82 %)	0.19 (0.78 %)	0.43 (0.63 %)	0.50 (0.59 %)	0.52 (0.75 %)	0.45 (0.71 %)	0.44 (0.62 %)	0.47 (0.71 %)	0.22 (0.56 %)	0.58 (0.69 %)	0.42 (0.74 %)	0.46 (0.73 %)	0.47 (0.75 %)	0.47 (0.75 %)	0.46 (0.64 %)	0.43 (0.63 %)	0.47 (0.63 %)	0.21 (0.76 %)	0.66 (0.73 %)	0.45 (0.61 %)	0.54 (0.65 %)	0.22 (0.69 %)	0.50 (0.75 %)	0.38 (0.76 %)	0.48 (0.82 %)	0.00 (0.00 %)	0.41 (0.66 %)	0.21 (0.59 %)	0.34 (0.64 %)	0.16 (0.66 %)	0.44 (0.63 %)	0.10 (0.56 %)	0.39 (0.66 %)	0.08 (0.55 %)
UFA	Unsaturated Fatty Acid	42.14 (58.02 %)	34.92 (59.11 %)	48.15 (59.03 %)	48.96 (57.63 %)	45.79 (58.98 %)	65.59 (59.31 %)	37.96 (60.39 %)	20.15 (60.96 %)	15.36 (60.80 %)	23.42 (60.85 %)	22.98 (63.47 %)	39.83 (59.29 %)	21.43 (62.44 %)	30.22 (59.27 %)	11.96 (60.37 %)	14.38 (59.83 %)	37.98 (55.77 %)	49.26 (57.68 %)	39.60 (56.48 %)	35.86 (56.47 %)	41.20 (58.38 %)	38.68 (58.63 %)	22.99 (58.59 %)	48.77 (58.23 %)	32.21 (57.11 %)	36.10 (57.53 %)	35.74 (57.06 %)	36.14 (56.71 %)	41.81 (58.51 %)	38.18 (56.65 %)	44.35 (58.65 %)	16.38 (59.26 %)	51.43 (57.49 %)	41.81 (57.02 %)	47.80 (58.32 %)	18.95 (59.34 %)	38.95 (58.72 %)	30.15 (60.21 %)	35.61 (60.83 %)	34.93 (57.73 %)	36.43 (58.80 %)	21.62 (59.28 %)	30.03 (55.98 %)	14.64 (58.91 %)	39.72 (57.11 %)	9.92 (57.49 %)	34.26 (57.58 %)	8.66 (60.15 %)
MUFA	Monounsaturated Fatty Acids	10.59 (14.58 %)	9.61 (16.27 %)	11.77 (14.44 %)	12.43 (14.63 %)	12.26 (15.79 %)	20.54 (18.58 %)	9.56 (15.20 %)	4.54 (13.75 %)	4.44 (17.58 %)	5.62 (14.59 %)	6.40 (17.67 %)	12.67 (18.86 %)	5.22 (15.22 %)	9.04 (17.74 %)	3.17 (16.03 %)	3.84 (15.98 %)	10.55 (15.48 %)	13.34 (15.62 %)	11.32 (16.14 %)	9.58 (15.08 %)	11.57 (16.39 %)	11.13 (16.87 %)	7.07 (18.02 %)	13.86 (16.55 %)	8.91 (15.79 %)	10.08 (16.06 %)	9.62 (15.35 %)	10.39 (16.31 %)	12.05 (16.86 %)	10.80 (16.02 %)	13.25 (17.52 %)	5.12 (18.53 %)	15.48 (17.30 %)	11.85 (16.16 %)	13.94 (17.01 %)	4.77 (14.93 %)	11.76 (17.73 %)	8.74 (17.46 %)	11.00 (18.79 %)	8.54 (14.10 %)	11.33 (18.28 %)	5.26 (14.43 %)	7.85 (14.64 %)	3.89 (15.67 %)	10.26 (14.75 %)	2.51 (14.53 %)	9.55 (16.06 %)	2.53 (17.59 %)
16:1ω7	Palmitoleic acid	3.50 (4.82 %)	2.97 (5.04 %)	3.55 (4.36 %)	3.84 (4.52 %)	3.87 (4.98 %)	5.41 (4.89 %)	3.39 (5.39 %)	1.71 (5.18 %)	1.19 (4.71 %)	1.98 (5.15 %)	1.82 (5.04 %)	3.52 (5.24 %)	1.64 (4.77 %)	2.89 (5.67 %)	1.02 (5.13 %)	1.19 (4.96 %)	3.22 (4.73 %)	5.02 (5.88 %)	3.34 (4.76 %)	3.22 (5.07 %)	4.32 (6.12 %)	4.00 (6.06 %)	2.77 (7.06 %)	4.81 (5.75 %)	2.95 (5.23 %)	3.20 (5.10 %)	3.13 (4.99 %)	3.11 (4.87 %)	4.36 (6.10 %)	3.06 (4.54 %)	4.78 (6.32 %)	1.83 (6.63 %)	4.59 (5.13 %)	3.69 (5.03 %)	4.73 (5.77 %)	1.58 (4.94 %)	4.02 (6.05 %)	3.33 (6.65 %)	3.87 (6.62 %)	3.63 (5.99 %)	3.88 (6.27 %)	2.01 (5.52 %)	2.78 (5.19 %)	1.22 (4.90 %)	3.79 (5.45 %)	0.80 (4.63 %)	3.24 (5.45 %)	0.81 (5.64 %)
16:1ω9	Hypogeic acid	4.89 (6.74 %)	4.39 (7.43 %)	5.52 (6.77 %)	5.76 (6.78 %)	4.92 (6.33 %)	5.89 (5.32 %)	4.03 (6.41 %)	1.51 (4.57 %)	1.33 (5.27 %)	1.88 (4.89 %)	2.03 (5.59 %)	5.16 (7.69 %)	1.44 (4.20 %)	4.09 (8.02 %)	1.42 (7.18 %)	1.67 (6.93 %)	4.16 (6.11 %)	5.50 (6.44 %)	5.19 (7.40 %)	4.35 (6.85 %)	4.70 (6.66 %)	4.89 (7.41 %)	2.23 (5.69 %)	6.11 (7.30 %)	3.76 (6.66 %)	4.52 (7.21 %)	4.55 (7.27 %)	4.71 (7.39 %)	4.93 (6.90 %)	4.06 (6.02 %)	5.22 (6.90 %)	2.23 (8.06 %)	6.87 (7.68 %)	4.48 (6.12 %)	5.65 (6.90 %)	1.96 (6.15 %)	5.30 (8.00 %)	3.86 (7.71 %)	5.19 (8.87 %)	2.08 (3.44 %)	4.17 (6.74 %)	1.81 (4.97 %)	3.13 (5.84 %)	1.48 (5.97 %)	4.46 (6.41 %)	0.82 (4.78 %)	3.90 (6.56 %)	0.69 (4.80 %)
18:1ω7	Vaccenic acid	0.84 (1.16 %)	1.14 (1.93 %)	0.94 (1.15 %)	0.74 (0.87 %)	1.32 (1.70 %)	2.39 (2.16 %)	1.13 (1.79 %)	0.72 (2.16 %)	0.65 (2.59 %)	0.70 (1.81 %)	0.63 (1.74 %)	1.07 (1.59 %)	0.88 (2.57 %)	0.71 (1.40 %)	0.20 (1.02 %)	0.30 (1.25 %)	0.81 (1.19 %)	0.85 (1.00 %)	0.85 (1.21 %)	0.69 (1.09 %)	0.88 (1.25 %)	0.76 (1.15 %)	0.56 (1.42 %)	0.79 (0.95 %)	0.60 (1.07 %)	0.84 (1.34 %)	0.68 (1.08 %)	0.67 (1.05 %)	0.85 (1.19 %)	1.31 (1.94 %)	0.80 (1.06 %)	0.30 (1.10 %)	0.90 (1.01 %)	0.99 (1.35 %)	0.89 (1.09 %)	0.35 (1.11 %)	0.75 (1.13 %)	0.66 (1.31 %)	0.64 (1.09 %)	0.98 (1.61 %)	0.93 (1.50 %)	0.42 (1.16 %)	0.69 (1.29 %)	0.39 (1.57 %)	0.76 (1.09 %)	0.26 (1.52 %)	0.80 (1.34 %)	0.28 (1.92 %)
18:1ω9	Oleic acid	1.35 (1.86 %)	1.10 (1.87 %)	1.76 (2.15 %)	2.10 (2.47 %)	2.15 (2.78 %)	6.87 (6.21 %)	1.01 (1.61 %)	0.61 (1.83 %)	1.26 (5.01 %)	1.06 (2.75 %)	1.92 (5.29 %)	2.92 (4.34 %)	1.26 (3.68 %)	1.35 (2.64 %)	0.53 (2.69 %)	0.68 (2.84 %)	2.36 (3.46 %)	1.97 (2.31 %)	1.94 (2.76 %)	1.32 (2.07 %)	1.67 (2.37 %)	1.49 (2.25 %)	1.51 (3.86 %)	2.14 (2.56 %)	1.60 (2.84 %)	1.52 (2.41 %)	1.26 (2.02 %)	1.91 (3.00 %)	1.91 (2.67 %)	2.37 (3.52 %)	2.44 (3.23 %)	0.75 (2.73 %)	3.11 (3.48 %)	2.69 (3.66 %)	2.67 (3.25 %)	0.87 (2.73 %)	1.69 (2.55 %)	0.89 (1.79 %)	1.30 (2.22 %)	1.85 (3.06 %)	2.34 (3.78 %)	1.01 (2.77 %)	1.25 (2.32 %)	0.80 (3.22 %)	1.25 (1.80 %)	0.62 (3.59 %)	1.61 (2.71 %)	0.75 (5.23 %)
PUFA	Polyunsaturated Fatty Acids	31.55 (43.45 %)	25.31 (42.84 %)	36.37 (44.60 %)	36.52 (43.00 %)	33.53 (43.19 %)	45.04 (40.73 %)	28.40 (45.19 %)	15.60 (47.21 %)	10.92 (43.23 %)	17.80 (46.26 %)	16.59 (45.80 %)	27.16 (40.43 %)	16.21 (47.22 %)	21.18 (41.54 %)	8.79 (44.35 %)	10.54 (43.85 %)	27.44 (40.29 %)	35.92 (42.06 %)	28.29 (40.34 %)	26.28 (41.38 %)	29.64 (42.00 %)	27.55 (41.76 %)	15.92 (40.57 %)	34.91 (41.67 %)	23.30 (41.31 %)	26.03 (41.47 %)	26.13 (41.71 %)	25.74 (40.40 %)	29.76 (41.65 %)	27.39 (40.63 %)	31.10 (41.13 %)	11.26 (40.74 %)	35.96 (40.19 %)	29.96 (40.86 %)	33.86 (41.31 %)	14.18 (44.41 %)	27.19 (40.99 %)	21.41 (42.75 %)	24.60 (42.03 %)	26.40 (43.62 %)	25.11 (40.52 %)	16.36 (44.86 %)	22.18 (41.34 %)	10.75 (43.24 %)	29.47 (42.37 %)	7.41 (42.96 %)	24.70 (41.52 %)	6.13 (42.56 %)
16:2ω6	7,10-Hexadecadienoic acid	0.31 (0.43 %)	0.30 (0.51 %)	0.39 (0.48 %)	0.37 (0.44 %)	0.34 (0.44 %)	0.31 (0.28 %)	0.42 (0.67 %)	0.15 (0.45 %)	0.09 (0.35 %)	0.14 (0.37 %)	0.10 (0.26 %)	0.16 (0.24 %)	0.12 (0.36 %)	0.23 (0.45 %)	0.09 (0.44 %)	0.11 (0.45 %)	0.27 (0.40 %)	0.47 (0.55 %)	0.30 (0.42 %)	0.29 (0.46 %)	0.42 (0.60 %)	0.39 (0.59 %)	0.18 (0.45 %)	0.45 (0.54 %)	0.22 (0.38 %)	0.25 (0.40 %)	0.25 (0.40 %)	0.24 (0.38 %)	0.36 (0.50 %)	0.20 (0.30 %)	0.39 (0.52 %)	0.17 (0.62 %)	0.34 (0.38 %)	0.23 (0.32 %)	0.36 (0.44 %)	0.14 (0.44 %)	0.34 (0.51 %)	0.29 (0.58 %)	0.33 (0.57 %)	0.33 (0.55 %)	0.31 (0.50 %)	0.19 (0.53 %)	0.23 (0.43 %)	0.11 (0.42 %)	0.32 (0.47 %)	0.06 (0.36 %)	0.21 (0.35 %)	0.04 (0.31 %)
18:2ω6	Linoleic acid	12.65 (17.42 %)	10.57 (17.89 %)	15.06 (18.47 %)	15.34 (18.06 %)	12.39 (15.96 %)	17.73 (16.03 %)	7.95 (12.65 %)	5.63 (17.03 %)	3.46 (13.70 %)	6.62 (17.20 %)	5.96 (16.46 %)	10.01 (14.90 %)	5.64 (16.42 %)	7.72 (15.13 %)	3.15 (15.93 %)	4.04 (16.80 %)	11.91 (17.50 %)	14.22 (16.65 %)	12.26 (17.48 %)	11.38 (17.93 %)	10.95 (15.51 %)	10.33 (15.65 %)	6.76 (17.23 %)	13.90 (16.60 %)	9.08 (16.10 %)	10.65 (16.97 %)	11.33 (18.09 %)	10.84 (17.01 %)	11.59 (16.23 %)	12.06 (17.90 %)	12.68 (16.77 %)	4.64 (16.78 %)	15.84 (17.70 %)	12.46 (16.99 %)	13.47 (16.43 %)	5.98 (18.73 %)	10.79 (16.27 %)	7.37 (14.71 %)	8.01 (13.68 %)	10.07 (16.63 %)	10.38 (16.75 %)	6.57 (18.01 %)	9.69 (18.06 %)	4.68 (18.84 %)	12.48 (17.94 %)	3.25 (18.82 %)	10.43 (17.53 %)	2.51 (17.44 %)
18:3ω6	γ-Linolenic acid	17.70 (24.37 %)	13.74 (23.26 %)	19.72 (24.18 %)	20.03 (23.58 %)	19.89 (25.62 %)	25.37 (22.94 %)	19.12 (30.43 %)	8.99 (27.19 %)	6.41 (25.37 %)	10.46 (27.18 %)	9.61 (26.55 %)	15.76 (23.46 %)	9.47 (27.59 %)	12.98 (25.46 %)	5.43 (27.42 %)	6.27 (26.06 %)	14.99 (22.01 %)	20.88 (24.44 %)	15.46 (22.05 %)	14.35 (22.60 %)	17.97 (25.46 %)	16.60 (25.16 %)	8.67 (22.09 %)	20.13 (24.04 %)	13.78 (24.42 %)	14.79 (23.57 %)	14.28 (22.80 %)	14.41 (22.61 %)	17.48 (24.47 %)	14.77 (21.92 %)	17.64 (23.33 %)	6.30 (22.80 %)	19.35 (21.63 %)	16.91 (23.06 %)	19.52 (23.81 %)	7.85 (24.57 %)	15.79 (23.80 %)	13.45 (26.87 %)	15.98 (27.31 %)	15.63 (25.83 %)	13.98 (22.57 %)	9.38 (25.71 %)	12.00 (22.37 %)	5.79 (23.28 %)	16.33 (23.48 %)	3.99 (23.12 %)	13.75 (23.10 %)	3.44 (23.86 %)
20:2ω6	Eicosadienoic acid	0.33 (0.45 %)	0.27 (0.45 %)	0.33 (0.41 %)	0.31 (0.36 %)	0.30 (0.39 %)	0.36 (0.32 %)	0.27 (0.43 %)	0.27 (0.82 %)	0.21 (0.83 %)	0.21 (0.54 %)	0.27 (0.74 %)	0.42 (0.63 %)	0.27 (0.80 %)	0.10 (0.20 %)	0.04 (0.22 %)	0.05 (0.22 %)	0.11 (0.17 %)	0.14 (0.17 %)	0.11 (0.16 %)	0.10 (0.16 %)	0.10 (0.15 %)	0.09 (0.13 %)	0.12 (0.30 %)	0.13 (0.16 %)	0.09 (0.16 %)	0.11 (0.17 %)	0.10 (0.17 %)	0.10 (0.16 %)	0.12 (0.17 %)	0.16 (0.23 %)	0.15 (0.20 %)	0.06 (0.20 %)	0.15 (0.17 %)	0.13 (0.17 %)	0.16 (0.20 %)	0.07 (0.22 %)	0.11 (0.17 %)	0.09 (0.18 %)	0.10 (0.17 %)	0.14 (0.23 %)	0.16 (0.25 %)	0.08 (0.22 %)	0.09 (0.17 %)	0.06 (0.26 %)	0.12 (0.17 %)	0.04 (0.26 %)	0.12 (0.20 %)	0.06 (0.39 %)
20:3ω6	Dihomo-γ-linolenic acid	0.56 (0.78 %)	0.43 (0.73 %)	0.87 (1.06 %)	0.48 (0.56 %)	0.61 (0.78 %)	1.28 (1.16 %)	0.63 (1.01 %)	0.57 (1.72 %)	0.75 (2.98 %)	0.37 (0.97 %)	0.65 (1.79 %)	0.80 (1.20 %)	0.71 (2.06 %)	0.15 (0.30 %)	0.07 (0.34 %)	0.08 (0.32 %)	0.15 (0.22 %)	0.21 (0.24 %)	0.16 (0.23 %)	0.15 (0.24 %)	0.20 (0.28 %)	0.15 (0.23 %)	0.20 (0.50 %)	0.29 (0.35 %)	0.14 (0.24 %)	0.22 (0.35 %)	0.16 (0.25 %)	0.15 (0.24 %)	0.20 (0.28 %)	0.19 (0.28 %)	0.24 (0.32 %)	0.09 (0.33 %)	0.28 (0.31 %)	0.24 (0.32 %)	0.35 (0.43 %)	0.14 (0.45 %)	0.16 (0.25 %)	0.21 (0.42 %)	0.18 (0.31 %)	0.23 (0.38 %)	0.28 (0.46 %)	0.14 (0.39 %)	0.17 (0.31 %)	0.11 (0.44 %)	0.21 (0.31 %)	0.07 (0.41 %)	0.20 (0.33 %)	0.08 (0.55 %)
Total	Total Fatty Acids [mg FA.g -1 DW]	72.62	59.08	81.56	84.95	77.64	110.59	62.85	33.05	25.26	38.48	36.21	67.18	34.32	50.99	19.81	24.04	68.1	85.41	70.12	63.5	70.57	65.99	39.23	83.76	56.4	62.76	62.65	63.73	71.45	67.4	75.61	27.65	89.46	73.33	81.96	31.94	66.33	50.07	58.53	60.52	61.96	36.48	53.64	24.85	69.55	17.25	59.5	14.4
[truncated: 45 more columns]

## Sheet: Table S4
Supplementary Table S4. Annotated ion composition (intensities) of the 93 Limnospira platensis strains analyzed by spectrophotometry and HPLC-MS/MS.
Name	MetGem cluster	Database search results	RT	PEPMASS	SIGMA_SCORE	NAME_METABOSCAPE	MOLECULAR_FORMULA	PCC7345_87_1_1324	PCC8005_86_1_1320	PMC1041_90_1_1336	PMC1042_91_1_1337	PMC1044_92_1_1341	PMC1045_95_1_1347	PMC1223_14_1_1168	PMC1224_15_1_1172	PMC1225_16_1_1173	PMC1226_17_1_1174	PMC1227_18_1_1175	PMC1228_19_1_1176	PMC1229_20_1_1178	PMC1230_21_1_1179	PMC1231_22_1_1180	PMC1232_23_1_1181	PMC1233_24_1_1182	PMC1234_25_1_1184	PMC1235_26_1_1188	PMC1236_27_1_1189	PMC1237_28_1_1193	PMC1238_29_1_1194	PMC1239_30_1_1198	PMC1240_31_1_1199	PMC1241_32_1_1203	PMC1242_33_1_1204	PMC1243_34_1_1208	PMC1243_34_1_1209	PMC1243_34_1_1210	PMC1244_35_1_1212	PMC1245_36_1_1213	PMC1246_37_1_1217	PMC1247_38_1_1218	PMC1248_39_1_1219	PMC1249_40_1_1221	PMC1250_41_1_1225	PMC1251_42_1_1226	PMC1252_43_1_1227	PMC1253_44_1_1231	PMC1254_45_1_1232	PMC1255_46_1_1234	PMC1256_47_1_1235
Ariginine	Amino acids		60.65	174.111	NA	Arginine	C6H14N4O2	834	2946	1896	1920	2396	868	1588	280	1072	990	0	1146	2106	910	816	608	308	848	2716	0	1466	1912	952	982	788	1758	1646	1040	2404	244	1962	2424	0	552	1126	320	3724	1112	872	1058	950	1054
DOPA	Amino acids		63.94	197.072	12.149	L-Dopa	C9H11NO4	2238	1200	0	542	718	0	144	0	0	0	0	670	948	0	0	322	0	518	0	0	0	0	1586	0	0	0	0	0	0	482	0	502	548	0	0	628	998	0	564	884	0	0
Leucine	Amino acids		88.94	131.094	4.225	Leucine	C6H13NO2	2090	2188	7272	7688	5948	4118	6226	7074	5740	6002	7918	8100	5982	6954	4686	2380	3632	7702	4430	3624	7870	4644	6098	5588	3732	5866	4428	4302	3578	3534	5074	5696	0	4766	3814	4160	5790	2664	6386	3982	6876	3262
N-Acetylserine	Amino acids		60.87	147.053	2.329	N-Acetylserine	C5H9NO4	232216	176538	616110	465526	479984	356246	175738	176624	148690	173286	183026	192828	170966	257554	194380	112392	169172	152324	171322	167802	195936	192142	169222	164470	172086	164010	156984	152850	135914	179250	193268	168734	124632	216020	230440	164942	195294	131388	128338	180102	110036	159264
Amino acid 181	Amino acids	Analogs results available	100.89	181.045	nan	nan	nan	0	0	0	0	0	0	0	0	0	0	0	0	0	0	0	0	0	0	0	0	0	0	0	0	0	0	0	0	0	0	0	0	0	0	0	0	0	0	0	0	0	0
Tyrosine	Amino acids	[0.98] GNPS - GNPS Matches to NIST14: Spectral Match to L-Tyrosine from NIST14 M+H	101.53	181.076	8.051	Tyrosine	C9H11NO3	32614	36324	29526	24814	37080	42796	35424	29286	40406	42146	46276	49522	52762	58432	50984	15828	55954	47386	46520	37980	35984	59990	43262	40362	22426	34914	38642	40680	41420	52982	36348	38948	38006	42804	46960	24386	65576	25336	36782	38650	30012	25148
Methoxy-tyrosine b	Amino acids	[0.74] GNPS - GNPS Sigma's Mass Spectrometry Metabolite Library (MSMLS): 3-METHOXYTYROSINE M+H	107.59	211.083	nan	nan	nan	10126	13818	28044	9628	16526	24552	28570	15926	16352	22016	20520	26488	24722	31680	27352	9408	19218	24156	15242	11830	8658	24374	18222	19598	17102	13228	16828	16544	18144	12580	19194	18526	7750	26762	23804	15572	35340	11828	7112	15816	30106	11940
N-Acetyl-DL-glutamic acid	Amino acids		115.69	189.065	19.517	N-Acetyl-DL-glutamic acid	C7H11NO5	2812	3280	5478	2372	2426	10982	3050	2088	2060	1904	2050	2050	2014	2096	2100	1372	1722	1918	1600	1724	2126	2792	2040	2034	1866	2870	1964	1848	1786	2932	3076	2374	1716	3230	2756	2578	2374	1440	2598	2232	2370	1092
D-Phenylalanine	Amino acids	[0.93] GNPS - GNPS Library: Phenylalanine - 60.00 eV M+H	118.51	165.081	7.783	D-Phenylalanine	C9H11NO2	7878	5914	10322	11106	9524	25582	12390	5904	13826	12224	13282	16714	15684	17598	13528	2132	8188	11272	7712	7484	9322	12462	21300	7872	4748	9496	9970	10666	10474	10816	12186	12136	6980	11988	9614	5742	16262	4506	12352	9210	12106	6390
N-Acetyl-DL-tryptophan	Amino acids		122.12	246.096	2.662	N-Acetyl-DL-tryptophan	C13H14N2O3	0	846	0	0	0	0	0	0	0	0	0	0	0	0	0	0	0	0	0	0	0	0	912	0	0	0	0	0	0	0	0	0	0	0	0	0	0	0	0	0	0	0
Amino acid 221	Amino acids	Analogs results available	316.72	221.093			C9H11N5O2	529266	580140	119160	305384	344868	160638	512712	362664	181648	298442	292664	216516	156790	272350	321858	81032	167674	156996	154956	167792	211258	291936	166384	170058	164398	466654	211786	210196	224138	244836	240650	485762	137478	374154	308420	111694	369864	84644	150554	203336	127050	115136
Aldehydo-N-acetyl-D-glucosamine	Amino acids	Analogs results available	329.88	221.094	17.363	N-Acetyl-D-galactosamine	C8H15NO6	0	0	1420	2464	2082	822	30240	14418	11272	13204	10326	12794	15534	14994	12682	6282	5382	9014	9414	6006	13208	10690	8510	6048	4426	11066	8814	7158	8106	7468	6922	6344	4524	12182	11542	6626	15084	5014	9008	7310	5922	3094
Biopterin 401a	Biopterin	N/A	60.81	401.121	nan	nan	nan	232050	47496	0	152928	172798	0	0	0	0	0	0	0	0	0	0	0	0	0	0	0	0	0	0	0	0	0	0	0	0	0	0	0	0	0	0	0	0	0	0	0	0	0
Microcystbiopterin C1	Biopterin		62.33	397.159	19.661	Microcystbiopterin C	C16H23N5O7	0	0	3794	0	0	3684	6522	6978	5656	6442	6402	5964	6204	5798	4626	4982	5086	5780	5914	4916	5628	4188	6038	8446	5436	4712	4926	4718	4482	5480	6212	5430	4750	5428	5006	6390	5740	3286	5804	5960	5086	5530
Biopterin-a-glucoside	Biopterin		87.85	399.142	19.323	Biopterin-a-glucoside	C15H21N5O8	3472	5682	0	18346	12220	0	0	0	0	0	0	0	0	0	0	0	0	0	0	0	0	0	0	0	0	0	0	0	0	0	0	0	0	0	0	0	0	0	0	0	0	0
Microcystbiopterin C2	Biopterin		98.41	397.157	18.93	Microcystbiopterin C	C16H23N5O7	0	0	12326	0	0	7934	3630	6258	3922	4308	4776	4962	5240	3986	3736	4290	4362	4180	6018	4714	3994	5322	3582	4802	3670	4282	3558	3082	4428	4644	5430	4204	3950	3842	5232	4284	5758	3768	4268	4444	3240	3024
Biopterin 401b	Biopterin	N/A	100.82	401.123	nan	nan	nan	2124284	5932	654	7754	7362	0	0	0	0	852	0	0	0	0	0	270	0	0	0	0	0	1156	0	0	0	0	0	0	0	0	0	0	398	0	0	0	0	0	0	0	0	0
Biopterin 401c	Biopterin	N/A	101.25	401.166	nan	nan	nan	0	0	0	0	0	0	0	0	5886	0	808	0	7994	0	0	4854	8646	7568	0	6108	4774	7706	4520	0	0	0	0	574	0	7016	868	7750	602	0	0	452	0	0	3194	0	774	0
Biopterin 371a	Biopterin	N/A	108.4	371.099	18.066	Nedoeromil	C19H17NO7	0	0	0	0	0	0	0	0	0	0	0	0	0	0	0	0	0	0	0	0	0	0	0	0	0	0	0	0	0	0	0	0	0	0	0	0	0	0	0	0	0	0
Biopterin 239	Biopterin	N/A	108.67	239.074	19.853	6-hydroxyphenazine-1-carboxamide	C13H9N3O2	0	0	0	0	0	0	0	0	0	0	0	0	0	0	0	0	0	0	0	0	0	0	0	0	0	0	0	0	0	0	0	0	0	0	0	0	0	0	0	0	0	0
Biopterin 371b	Biopterin	N/A	109.26	371.122	nan	nan	nan	15760	1658958	1316	2025342	1732964	0	0	0	0	0	0	0	0	0	0	0	0	0	0	0	0	0	0	0	0	0	0	0	0	0	0	0	0	0	0	488	0	0	0	0	0	0
Biopterin 193	Biopterin		155.12	193.063	7.77	6-hydroxymethylpterin	C7H7N5O2	11302	14076	6260	8808	10278	2748	6934	15212	13068	16028	17244	14276	10228	14630	14250	5328	12872	15566	12912	10680	15622	12050	17128	12620	7874	13552	12400	11604	11998	14288	9552	15222	8902	13258	12246	10128	17670	8886	14046	15876	10520	9262
Biopterin 701a	Biopterin	N/A	316.13	701.185	nan	nan	nan	20984	25904	60	6942	11234	212	0	0	0	242	140	0	132	0	1894	0	322	0	0	0	0	64	0	0	432	0	746	548	0	0	440	0	224	0	0	0	0	0	280	0	0	0
Biopterin 240	Biopterin	N/A	316.27	240.065	nan	nan	nan	0	0	0	17624	19094	8924	0	0	0	5190	0	0	0	0	0	0	0	0	0	0	0	0	0	0	0	0	0	0	0	0	0	0	0	0	0	0	0	0	0	0	0	0
Biopterin 480	Biopterin	N/A	316.52	480.13	nan	nan	nan	28286	27040	5068	0	0	0	6690	5792	2652	0	4558	3068	2198	3780	5074	624	2250	1976	2012	3064	3764	4436	2228	2122	2376	7486	3210	2912	3212	3288	3740	8958	2286	5256	5350	1036	5872	596	1408	2408	1826	1660
Biopterin 701b	Biopterin	N/A	316.52	701.216	nan	nan	nan	0	0	448	0	0	1172	0	1978	582	1552	1148	634	250	1344	0	0	206	0	0	0	458	1266	350	394	0	3944	0	760	724	1324	642	5424	0	2060	1758	0	2122	0	0	576	0	0
Biopterin 702	Biopterin	N/A	321.42	702.161	nan	nan	nan	3612	3910	0	5288	5718	2772	1168	2072	0	0	0	0	0	0	0	0	0	0	0	0	0	0	0	0	0	0	0	0	0	0	0	822	0	0	0	296	0	924	0	0	0	304
Biopterin 401d	Biopterin	N/A	63.93	401.166	nan	nan	nan	0	0	0	0	0	0	0	0	0	0	0	0	0	0	0	0	0	0	0	0	0	0	0	0	0	69208	0	0	0	0	0	0	0	0	0	0	0	0	0	0	0	0
Biopterin 399	Biopterin	Analogs results available	102.34	399.109	nan	nan	nan	390604	1144	334	1188	1036	0	0	0	444	0	0	0	0	0	0	0	0	0	0	0	0	0	0	0	0	490	354	0	0	372	0	0	426	0	0	0	0	240	0	0	0	334
7-8-Dihydrobiopterin	Biopterin	[0.80] 7,8-Dihydrobiopterin	103.19	239.105	7.538	7-8-Dihydrobiopterin	C9H13N5O3	0	6320	12088	12332	15100	9654	5366	6586	9082	11152	7076	9776	0	12826	11414	7112	5922	7854	0	0	335034	0	0	11764	7218	8764	6894	5666	6346	10624	11528	8858	2814	10356	9192	9548	11272	4840	8306	0	0	5284
Biopterin 239a	Biopterin	Analogs results available	108.24	239.056	nan	nan	nan	0	1084	0	0	0	0	0	0	0	0	0	0	0	0	0	0	0	0	0	0	0	0	0	0	0	0	0	0	0	0	0	0	0	0	0	0	0	0	560	0	442	0
Biopterin 371c	Biopterin	N/A	109.42	371.115	nan	nan	nan	0	0	0	0	0	0	0	0	0	0	0	0	0	0	0	0	0	0	0	0	0	0	0	0	0	0	0	0	0	0	0	0	0	0	0	0	0	0	0	0	0	0
Biopterin 371d	Biopterin	N/A	107.73	371.143	nan	nan	nan	100	0	1814106	0	0	1290440	1400402	1515276	1454100	1716042	2163282	1998126	1663382	2101242	2032552	714448	1963780	1716286	1505226	1443792	1276700	2152012	1933032	1565138	1047616	1528084	1221074	1160078	1147394	1600950	1715994	1452922	1068310	1617722	1292042	1065602	1753218	881036	1252538	1677494	1451870	1516232
Biopterin 239b	Biopterin	[0.81] 7,8-Dihydrobiopterin	107.8	239.103	8.21	7-8-Dihydrobiopterin	C9H13N5O3	236956	411964	437192	485152	414852	324522	362400	391578	376310	434354	552852	523080	419276	523674	501376	198074	510906	448362	385986	395770	334232	551678	486558	411664	282850	400528	307232	291052	295012	406842	429252	401352	277016	407068	320186	281400	458834	245396	329776	416852	380530	397298
Biopterin 237a	Biopterin		108.56	237.088	7.545	Biopterin	C9H11N5O3	206628	162754	157702	180004	179526	125300	73500	93944	87004	97946	131818	119598	107932	115108	114490	53744	117150	100758	86652	105190	114532	116996	135244	105554	72240	111252	86158	79342	84366	121776	133240	115880	90300	124332	120592	71518	142432	79758	82900	139274	80648	114032
Biopterin 385a	Biopterin	N/A	111.25	385.159	nan	nan	nan	136	0	0	0	0	0	0	0	0	0	654	302	286	0	0	0	0	0	0	0	2082	0	0	0	0	0	0	0	0	532	284	0	0	224	0	0	0	0	0	194	510	0
Biopterin 237b	Biopterin	Analogs results available	114.29	237.058	nan	nan	nan	0	0	0	0	0	0	0	0	0	0	0	0	0	0	0	0	0	0	0	0	0	0	0	0	0	0	0	0	0	0	0	0	0	0	0	0	0	0	0	0	0	0
Biopterin 237c	Biopterin	Analogs results available	117.74	237.041	nan	nan	nan	0	0	0	0	0	0	246	0	0	0	0	0	0	0	0	0	0	0	0	0	0	0	0	0	0	0	0	0	0	0	0	0	0	0	0	0	0	0	0	0	0	0
Biopterin 237d	Biopterin	Analogs results available	117.5	237.087	7.271	Biopterin	C9H11N5O3	2646	189226	169454	161606	165432	126238	152146	127768	103760	137192	153574	154434	114490	157840	197184	64344	142288	149572	126596	91558	118316	153272	176028	138736	91806	127232	114910	117914	124186	173256	183260	143778	95906	139322	160086	81822	158946	76178	105156	140882	114792	94860
Biopterin 369a	Biopterin	Analogs results available	116.75	369.128				164	0	156408	0	0	131054	145718	116330	104246	131202	140998	143614	106920	142218	179910	60472	134552	142032	111804	89580	120734	147338	158634	128884	88458	129146	114382	117030	114984	160626	175278	139452	91710	131494	149844	79326	144650	76164	93708	130066	103026	85570
Biopterin 237e	Biopterin	Analogs results available	117.49	237.099	17.534	3-Hydroxycarbofuran	C12H15NO4	0	0	0	0	0	0	0	0	0	0	0	0	0	0	0	0	0	0	0	0	0	2684	0	0	0	0	0	0	0	0	0	0	0	0	0	0	0	0	0	0	0	0
Biopterin 369b	Biopterin	N/A	119.74	369.106	nan	nan	nan	2148	183980	0	157668	160586	0	0	0	0	0	0	0	0	0	0	0	0	0	0	0	0	502	0	0	0	0	0	0	0	0	0	0	0	0	0	0	0	0	0	0	0	0
Biopterin 385b	Biopterin	N/A	122.2	385.16	nan	nan	nan	0	0	1236	0	0	600	304	1130	0	0	2468	0	250	2426	0	0	0	0	0	0	0	19092	0	0	0	23462	904	1212	1320	1820	944	21494	0	336	1646	0	3028	0	624	532	0	0
Glutamyl-GABA	Di-peptides	Analogs results available	101.15	232.107	4.208	N~2~-(3-Carboxy-1-hydroxypropylidene)ornithine	C9H16N2O5	32076	83312	72788	60058	60160	56450	63854	70000	51732	77258	58226	88406	80396	69058	68610	31944	79402	76912	47906	61146	53586	71582	53422	49408	28190	55810	60138	59038	64948	55426	76030	59196	48810	61374	60794	38916	68302	38672	48936	61484	50132	33802
glutamyl-cysteinyl alanine	Di-peptides	Analogs results available	103.39	321.099	9.661	S-Methyl glutathione	C11H19N3O6S	20892	36980	23882	0	28298	15920	19140	20128	16616	19708	21764	22968	25514	20270	19274	12944	23784	20658	25180	21234	24492	18888	18900	17700	23936	20224	18488	18108	23850	22966	19792	19308	14674	23954	23548	15596	26292	10634	14138	17908	18872	19418
Ile-Ile	Di-peptides		188.84	244.179	12.542	Ile-Ile	C12H24N2O3	230	234	610	494	382	676	1104	686	1732	1350	2448	2028	2122	2432	2052	0	1424	1374	1102	850	1056	750	2016	602	378	672	1110	1398	1454	896	490	1368	1264	804	1034	318	2152	602	1510	602	1376	480
Amino acid 260	Di-peptides	N/A	220.09	260.108			C15H16O4	0	0	0	0	0	0	0	0	0	0	0	0	0	0	0	0	0	0	0	0	0	0	0	0	0	0	0	0	0	0	0	0	0	0	0	0	0	0	0	0	0	0
Cyclo(L-pro-L-tyr)	Di-peptides	N/A	245.04	260.117	13.316	Maculosin	C14H16N2O3	0	0	0	0	0	0	0	0	0	0	0	0	0	0	0	0	0	0	0	0	0	0	0	0	0	0	0	0	0	0	0	0	0	0	0	0	0	0	0	0	0	0
Amino acid 294	Di-peptides	Analogs results available	294.51	294.087				0	0	0	0	0	0	0	0	0	0	0	0	124	0	0	0	0	0	0	0	0	0	0	0	0	0	0	0	0	0	0	0	0	0	0	0	0	0	0	0	120	0
Phe-Glu	Di-peptides	[0.84] GNPS - GNPS Matches to NIST14: Spectral Match to Glu Phe from METLIN M+H	295.84	294.122	1.964	Phe-Glu	C14H18N2O5	97328	82366	62604	41312	59986	36032	70252	89198	62844	88880	102530	113870	80674	79028	69914	30298	108910	87592	104054	80774	60804	70154	50260	68562	29238	56826	72970	70692	75756	84956	107432	58376	55150	63370	67024	33896	84564	61086	45680	77636	30312	59540
Glu-Glu	Di-peptides		88.33	276.095	13.35	Glu-Glu	C10H16N2O7	6270	13092	12664	8120	7196	5318	4428	4496	3772	5262	6006	6104	4328	6094	6260	0	6946	5928	6178	5818	4766	4446	4336	4542	3708	4826	4864	4840	4152	5062	7228	4864	3878	4910	5380	4206	5616	3854	4324	4686	4006	3622
Amino acid 321	Di-peptides	N/A	103.53	321.088			C13H15N5O3S	0	0	0	25388	0	0	0	0	0	0	0	0	0	0	0	0	0	0	0	0	0	0	0	0	0	0	0	0	0	0	0	0	0	0	834	1036	956	0	0	0	0	0
Amino acid 246a	Di-peptides	[0.73] User - 3_Apha: Unknown	122.19	246.123	15.114	Loxoprofen	C15H18O3	655548	1019296	466178	489972	592862	462422	634598	615982	502104	607582	733166	672916	740516	633016	556466	320396	791000	665642	936598	644394	602750	592376	504150	605756	327446	657648	566834	549630	581504	733644	824976	492332	505418	509598	556274	436452	646680	424806	537206	633988	403376	474692
Amino acid 246b	Di-peptides	Analogs results available	122.02	246.077	4.971	Not named	C11H10N4O3	0	814	0	0	0	0	0	0	0	0	0	0	1284	0	0	0	0	0	0	0	1300	976	526	0	0	1034	0	0	0	0	0	894	0	856	606	0	0	1430	404	0	1062	0
Amino acid 278a	Di-peptides	Analogs results available	135.73	278.057	nan	nan	nan	1020	0	1088	938	0	0	0	0	0	0	798	0	0	940	0	0	0	0	0	0	0	778	0	618	0	0	744	0	0	956	950	0	0	0	0	484	0	0	0	0	0	0
Amino acid 278b	Di-peptides	Analogs results available	135.84	278.094	17.217	Pukeleimide A	C13H14N2O5	47568	170790	31816	22146	29790	29276	58882	45440	48896	62958	56270	66910	65806	64028	67860	37466	64816	53914	74284	42142	35694	54516	102562	55558	26706	46796	50742	49856	51520	54682	64742	34984	45664	49322	46118	54708	62946	36508	61856	54972	43638	42698
Glutamylleucine a	Di-peptides	[0.89] MS-DIAL - Fiehn HILIC Positive: gamma-Glutamylleucine	221.23	260.138	4.487	Gaburedin B	C11H20N2O5	159378	203728	97870	87388	120460	104088	101616	109194	77870	116860	152748	123702	143408	119970	97018	50402	184608	107390	192662	133020	119850	103996	102074	124384	50886	125258	107992	100020	105804	159350	170388	97814	100626	92132	112900	71294	141422	81970	83078	126102	57540	100152
Glutamylleucine b	Di-peptides	N/A	219.25	260.094	7.581	Furafylline	C12H12N4O3	0	0	0	0	0	0	0	0	0	0	0	0	0	0	0	0	0	0	0	0	0	0	0	0	0	0	0	0	0	0	0	0	0	0	0	0	0	0	0	0	0	0
Glutamylleucine c	Di-peptides	[0.89] MS-DIAL - Fiehn HILIC Positive: gamma-Glutamylleucine	221.84	260.127	14.245	Diaveridine	C13H16N4O2	0	0	0	0	0	0	0	0	0	0	0	0	0	0	0	0	0	0	0	0	0	0	0	0	0	0	0	0	0	0	0	0	0	0	0	0	0	0	0	0	0	0
Glutamylleucine d	Di-peptides	Analogs results available	245.6	260.097	nan	nan	nan	0	0	0	0	0	0	0	0	0	0	0	0	0	0	0	0	0	0	0	0	0	0	0	0	0	0	0	0	0	0	0	0	0	0	0	0	0	0	0	0	0	0
Glutamylleucine e	Di-peptides	[0.86] MS-DIAL - Fiehn HILIC Positive: gamma-Glutamylleucine	247.11	260.138	18.912	4-[5-(hydroxymethyl)-8-methyl-3-oxabicyclo[3.3.1]non-7-en-2-yl]phenol	C16H20O3	305902	419690	170564	155156	202834	132922	215426	185840	162224	226324	276768	240860	255630	233106	202572	96294	352694	217032	377594	226926	178304	191816	185934	212820	101146	225398	208394	204564	214346	303910	339688	183648	193456	185338	223126	140966	299796	156420	192988	238436	127550	183560
Leucyl-glutamyl-leucine	Di-peptides	[0.75] C17H31N3O6; PlaSMA ID-2087	390.66	373.221	nan	nan	nan	0	194	4768	600	0	3682	4916	2244	2288	2970	3714	3728	3782	3900	3146	2190	8586	4010	8924	3714	2488	2634	3330	4720	1726	3888	2724	3002	3596	6216	6514	2284	3600	3090	3918	3362	4928	3356	3690	0	3092	3240
Ergothioneine a	Ergothioneine	Analogs results available	63.11	229.04	6.501	3-(4-sulfamoylphenyl)propanoic acid	C9H11NO4S	0	0	0	0	0	0	0	0	1650	0	1018	2294	0	0	0	0	2050	0	1332	1268	2776	0	908	0	0	0	2048	0	1228	0	1298	0	1934	1054	894	0	1216	0	0	0	1248	1218
Ergothioneine b	Ergothioneine	[0.81] MS-DIAL - Fiehn HILIC Positive: Ergothioneine	61.95	229.104	7.218	2-Pyridinecarbaldehyde N-(4-amino-6-methyl-1-3-5-triazin-2-yl)hydrazone	C10H11N7	0	0	5850	7114	8990	3484	0	1850	904	0	0	0	0	0	0	2248	0	0	1228	0	0	0	0	0	0	0	0	862	0	0	0	0	0	0	0	0	0	0	0	0	0	0
Ergothioneine c	Ergothioneine	[0.83] MS-DIAL - Fiehn HILIC Positive: Ergothioneine	63.94	229.09	6.848	L-Ergothioneine	C9H15N3O2S	360544	74124	24502	26664	32448	17958	1116532	1392264	1303748	1248810	1484962	1370394	1237774	1425914	1315364	915044	1178564	1406494	1336156	1345466	1623716	1534942	1474234	1487912	1122350	1666830	1149692	1105372	1070954	1554812	1611526	1427540	980990	1556114	1452550	1089308	1551692	996980	1139624	1301734	1012146	1071648
Glycero-lipid 531a	GL	N/A	765.55	531.241				0	0	0	360	1254	0	0	252	0	0	0	0	0	0	0	0	0	0	0	0	0	0	0	0	0	0	108	0	0	188	0	0	19066	0	190	0	0	0	0	0	0	0
Glycero-lipid 531b	GL	N/A	767.5	531.262	10.505	5-bis(2-methoxyethoxy)phenyl]methyl}-3-(4-tert-butylphenyl)-1h-indole-2-carboxylic acid	C32H37NO6	14734	6990	0	2032	0	0	0	0	0	0	0	0	0	0	0	0	0	0	0	0	0	0	0	70	0	0	0	0	0	0	0	0	998	0	0	0	0	0	186	0	0	158
Glycero-lipid 531c	GL	N/A	767.58	531.341	14.774	AAL Toxin Te1	C27H49NO9	0	0	0	0	246	0	9372	17348	7940	12234	7440	10144	5368	7064	9410	2446	4632	5348	6048	5556	5156	1890	9740	6596	7764	20836	14000	11658	17906	13512	9294	18914	0	13742	10076	3664	5460	4136	11786	0	5150	3304
Glycero-lipid 352a	GL	Analogs results available	767.83	352.248	9.026	Isopropamide	C23H32N2O	18048	9670	5096	2716	2382	30842	0	370	0	0	0	0	0	0	0	2970	0	0	0	9204	564	2804	0	0	0	0	0	0	0	0	0	0	1040	0	0	4918	410	316	0	0	0	4816
Glycero-lipid 322a	GL	Analogs results available	664.63	322.211	5.568	Decylubiquinone	C19H30O4	142	0	0	0	0	620972	0	0	0	0	0	0	0	246	0	0	0	0	0	136	0	0	164	0	0	0	214	0	168	0	0	0	0	0	0	0	0	0	198	0	0	0
Glycero-lipid 322b	GL	Analogs results available	673.71	322.213	1.593	Decylubiquinone	C19H30O4	0	0	0	0	0	260944	122	0	0	0	0	0	0	0	0	0	0	0	0	0	0	0	0	0	0	0	0	0	0	0	0	0	0	0	0	0	0	0	282	0	0	0
TOFA	GL	N/A	702.11	324.227	10.425	TOFA	C19H32O4	236	0	0	0	276	310014	0	634	816	340	0	0	0	0	0	0	172	182	234	166	0	0	198	306	0	338	0	0	230	0	0	0	294	182	732	0	0	372	0	0	0	186
Glycero-lipid 324b	GL	N/A	707.15	324.224	nan	nan	nan	0	0	0	0	0	80888	312	0	0	0	654	2982	1018	2200	0	0	0	0	0	0	898	2590	0	0	3238	0	2602	2646	3412	4176	4946	822	0	344	0	0	3028	0	0	0	0	0
Glycero-lipid 352b	GL	[0.76] GNPS - GNPS Matches to NIST14: Spectral Match to Monolinolenin (9c	754.28	352.26			C21H36O4	0	0	1388	0	0	206526	810	0	512	446	518	724	818	686	782	456	488	450	468	0	594	732	704	810	382	858	722	686	0	782	1020	662	472	0	702	0	982	640	704	0	248	330
Glycero-lipid 514a	GL	N/A	767.71	514.247	nan	nan	nan	5062	2768	824	782	0	3740	0	0	0	0	0	0	0	180	0	0	0	0	156	0	0	0	0	0	0	0	0	0	0	0	0	0	934	0	0	0	0	0	0	0	0	0
Glycero-lipid 514b	GL	Analogs results available	767.61	514.315	12.759	Microsporin B	C28H42N4O5	0	0	0	280	0	0	7458	12838	7046	10950	6956	7800	4852	6386	7570	1452	4368	4482	4682	4470	3986	1778	9166	6238	7344	18254	12562	12418	16336	12654	9054	16834	0	12708	9260	3918	4752	5036	10178	0	4832	2516
Glycero-lipid 352c	GL	N/A	767.57	352.262			C21H36O4	0	0	0	0	0	0	12216	27782	12124	20942	11584	15526	7938	10208	15118	0	8200	8078	8906	0	8470	0	15886	10430	11236	35254	18620	18920	26166	19380	12716	30064	28014	22078	13788	0	7296	5800	17158	0	8146	0
Trihydroxy-15-octadecenoic acid a	GL		831.12	330.242	12.469	(15Z)-9,12,13-Trihydroxy-15-octadecenoic acid	C18H34O5	0	0	0	0	0	0	0	0	0	0	0	0	0	0	0	0	0	0	0	0	0	0	0	0	0	0	0	0	0	0	0	0	262	0	0	0	0	0	0	0	0	0
Trihydroxy-15-octadecenoic acid b	GL		844.79	330.238	3.808	(15Z)-9,12,13-Trihydroxy-15-octadecenoic acid	C18H34O5	0	0	0	0	0	0	0	0	0	0	0	0	0	0	0	0	0	0	0	0	0	0	0	0	0	0	0	0	0	0	0	0	0	0	0	0	0	0	0	0	0	0
Glycero-lipid 352d	GL	N/A	866.57	352.256	nan	nan	nan	0	0	0	182	130	20990	0	256	0	0	0	0	172	0	0	0	0	0	0	0	0	0	366	0	0	264	0	0	0	0	0	0	0	0	216	222	0	0	0	0	0	276
Linolenic acid	GL	[0.71] GNPS - Nutri-Metabolomics: Linolenic acid - FA_C18_3 M+H	952.51	278.222	13.032	Gamolenic acid	C18H30O2	340	194	794	478	338	37520	1268	0	448	324	918	978	510	942	834	276	0	494	368	210	380	268	742	256	0	290	166	346	428	310	0	342	194	460	466	362	748	246	470	0	608	320
Oxiglutatione a	Glutathione	[0.83] Glutathione oxidized from NIST14 M+2H	102.36	612.147	14.661	Oxiglutatione	C20H32N6O12S2	178842	269452	243394	400422	390180	218628	46460	155582	132332	162130	210820	177508	183458	238968	192050	147960	308802	166574	250038	245102	162262	172476	214250	188764	133540	178474	194032	218122	231186	260938	315392	149078	157736	158834	209174	219316	252244	159842	142278	293244	25722	78556
Glutathione (reduced)	Glutathione	[0.86] GNPS - GNPS Library: GLUTATHIONE - 30.0 eV M+H	94.22	307.083	4.635	L-Glutathione (reduced)	C10H17N3O6S	39518	17350	1254	1332	60192	1476	7010	68644	68160	26744	29126	35048	111174	63738	6920	62420	81626	36274	101242	172708	30078	32522	33702	99684	73356	38184	115884	106030	118706	129378	85472	27298	69634	47080	31728	69872	47782	45372	22610	86300	15204	105576
Oxiglutatione b	Glutathione	[0.81] MS-DIAL - Fiehn HILIC Positive: Glutathione (oxidized)	102.42	612.154	6.582	Oxiglutatione	C20H32N6O12S2	0	0	0	0	0	0	2296	9450	7264	9084	15580	7028	10542	17626	12582	6720	22022	9850	19004	17318	11296	11198	14470	11908	6868	11780	11636	14162	15730	19050	22932	9676	0	11998	13838	13228	17286	9758	8932	22104	1890	4592
LPC 968a	LPC	N/A	866.74	968.377	nan	nan	nan	0	0	0	38576	446	0	0	0	0	0	0	0	0	0	0	0	0	144	220	0	0	0	0	0	0	0	0	0	0	144	0	0	41326	0	0	0	0	0	142	0	0	0
LPC 423a	LPC	N/A	873.22	423.345	nan	nan	nan	0	0	14916	0	0	13648	0	0	0	0	0	0	0	0	0	0	0	0	0	0	0	0	0	0	2544	0	0	0	0	0	0	0	12072	0	0	0	0	0	0	0	0	0
LPC 423b	LPC	N/A	873.66	423.316	nan	nan	nan	13752	14372	0	12894	0	0	0	0	0	0	0	0	0	0	0	0	0	0	0	0	0	0	0	0	0	0	0	0	0	0	0	0	0	0	0	0	0	0	0	0	0	0
LPC 569a	LPC	Analogs results available	877.6	569.463	nan	nan	nan	0	0	0	0	0	0	11460	13890	0	3634	14126	0	14302	6584	13910	0	0	14000	0	13582	0	0	0	0	5780	0	0	0	15788	6236	3298	0	0	15474	0	0	0	0	15804	0	15266	13864
LPC 569b	LPC	N/A	882.92	569.452	nan	nan	nan	0	0	0	0	0	0	15232	14752	14208	14346	14486	14426	14708	14918	13926	15384	15092	14204	15746	13688	14734	13970	13690	14044	12584	13102	14982	14896	15378	15768	16348	15684	0	16420	15804	16438	16446	17146	16208	0	14020	15018
LPC 569c	LPC	N/A	883.3	569.36	11.689	Brasilicardin C	C30H51NO9	11728	11596	0	11258	0	0	0	0	0	0	518	0	0	0	0	0	0	0	0	0	0	0	0	0	0	0	0	0	0	0	210	0	0	0	0	0	0	0	0	0	0	320
LPC 569d	LPC	Analogs results available	883.53	569.301	nan	nan	nan	0	0	0	0	11142	0	0	0	0	0	0	0	0	246	0	0	0	0	0	0	0	0	0	0	0	0	0	0	0	0	0	0	15566	0	0	246	218	0	0	0	0	0
LPC 525a	LPC	N/A	886.29	525.411	4.494	ICI 164384	C34H55NO3	0	0	0	0	0	0	0	0	18692	19028	18112	0	19212	19088	0	0	0	0	18028	0	0	18826	0	0	16406	0	19094	0	0	0	20416	0	0	0	21128	21396	0	0	21204	0	19654	19834
LPC 525b	LPC	N/A	889	525.424	nan	nan	nan	0	0	0	0	0	0	19052	19726	19980	19756	18416	19262	19182	19666	19166	19750	19164	20888	20112	21732	21950	19422	20432	19044	18312	18792	20838	20962	19952	21180	25538	21656	0	23136	21330	21812	22808	22052	22356	0	20922	20078
LPC 525c	LPC	N/A	889.92	525.349	nan	nan	nan	14750	15494	0	15706	0	0	0	0	0	0	736	708	0	0	0	636	788	668	0	804	0	0	0	938	0	0	0	0	710	0	0	924	0	918	0	0	0	0	0	0	880	0
LPC 525d	LPC	N/A	890.03	525.335	3.576	Tumonic acid B	C28H47NO8	0	0	0	0	0	0	0	0	0	0	0	0	776	0	0	0	0	748	0	714	794	0	988	692	656	0	634	0	0	1002	0	754	21768	0	0	460	662	1016	0	0	700	724
LPC 525e	LPC	N/A	890.52	525.441	nan	nan	nan	0	0	0	0	0	0	0	0	0	0	0	0	0	0	0	0	0	0	0	0	0	0	0	0	0	0	0	0	0	0	0	0	0	0	0	0	0	0	0	0	0	0
LPC 525f	LPC	N/A	891.23	525.376	nan	nan	nan	0	0	15366	0	0	14692	0	0	0	0	0	0	0	0	0	0	0	0	0	0	0	0	0	0	0	0	0	0	0	0	0	0	0	0	0	0	0	0	0	0	0	0
LPC 481a	LPC	N/A	893.47	481.313	13.906	Fusaristatin C	C25H43N3O6	0	0	0	0	17114	0	0	0	0	0	0	0	0	0	0	0	0	0	0	0	0	0	0	0	318	0	0	0	0	0	0	0	0	0	0	0	0	0	0	0	0	0
LPC 481b	LPC	Analogs results available	894.44	481.399	nan	nan	nan	0	0	0	0	0	0	23942	24262	25638	24438	21558	23684	22656	22594	22726	23932	23740	21940	24282	23790	24628	24096	23006	23170	21798	23920	23646	24664	24350	26338	24436	22678	0	21606	23412	25440	26246	26194	24540	0	22486	24720
LPC 481c	LPC	N/A	894.8	481.387	nan	nan	nan	0	0	0	0	0	0	0	0	0	0	0	0	0	0	0	0	0	0	0	0	0	0	0	0	0	0	0	0	0	0	0	0	0	26718	25464	0	0	0	0	0	0	0
LPC 481d	LPC	N/A	895.48	481.47	nan	nan	nan	0	0	0	0	0	0	0	0	0	0	0	0	0	0	0	0	0	0	0	0	0	0	0	0	0	0	0	0	0	0	0	0	0	0	0	0	0	0	0	0	0	0
LPC 437a	LPC	Analogs results available	899.03	437.372	nan	nan	nan	0	0	0	0	0	0	17992	21012	21702	21256	20114	21950	18476	20564	18302	20966	19420	19160	20270	19386	19342	18944	20214	19708	20288	19180	20108	20994	20110	21854	20426	20360	0	19446	21804	21138	20046	21752	19954	0	19764	19562
LPC 437b	LPC	N/A	899.51	437.285	nan	nan	nan	0	0	0	0	0	0	0	0	0	0	258	0	0	0	0	0	0	0	0	0	0	0	0	0	0	0	0	0	0	0	0	0	0	0	0	0	0	0	0	0	0	0
LPC 437c	LPC	Analogs results available	900.03	437.358	nan	nan	nan	0	0	14800	0	0	14690	0	0	0	0	0	0	0	0	0	0	0	0	0	0	0	0	0	0	0	0	0	0	0	0	0	0	20614	0	0	0	0	0	0	0	0	0
LPC 437d	LPC	Analogs results available	900.19	437.328	nan	nan	nan	15490	16094	0	14656	0	0	0	0	0	0	0	0	0	0	0	0	0	0	0	0	0	0	0	0	0	0	0	0	0	0	0	0	0	0	0	0	0	0	0	0	0	0
LPC 451a	LPC	Analogs results available	928.52	451.387	nan	nan	nan	0	0	0	0	0	0	13680	14498	15658	15330	16134	14816	14708	14348	14622	14352	15228	15146	15530	15298	14902	14938	14240	14884	14426	14190	14022	13674	15530	15606	14480	16036	0	15378	14450	17144	14686	15340	14564	0	15666	15118
LPC 451b	LPC	Analogs results available	928.9	451.34	nan	nan	nan	14958	13504	0	13412	0	0	0	0	0	0	0	0	0	0	0	0	0	0	0	0	0	0	0	0	0	0	0	0	0	0	0	0	844	0	0	0	0	0	0	0	0	0
LPC 451c	LPC	Analogs results available	929.48	451.366	nan	nan	nan	0	0	12992	0	0	13082	0	1296	3194	0	0	0	0	0	0	0	0	0	0	0	0	0	0	0	2562	0	0	0	0	0	0	0	14812	0	0	0	0	0	0	0	0	0
LPC 968c	LPC	N/A	860.98	968.494	nan	nan	nan	0	0	526	0	0	0	0	0	8058	0	0	0	0	0	0	5594	0	0	0	0	0	0	0	0	0	0	0	0	0	0	0	0	0	0	0	0	0	0	0	0	0	2782
LPC 467a	LPC	N/A	869.21	467.327	nan	nan	nan	15736	14928	0	13426	0	0	0	0	0	0	0	0	0	0	0	0	0	0	0	0	0	0	0	0	0	0	0	0	0	0	0	0	0	0	0	0	0	0	0	0	0	0
LPC 467c	LPC	N/A	868.77	467.381	nan	nan	nan	0	0	0	0	0	0	19224	12726	11020	10864	9832	11414	13784	9354	11810	12458	11542	14670	11954	12518	14178	11386	12766	10850	11154	8470	10984	10648	10718	11692	10264	12724	0	11626	11410	12342	12578	12006	12330	0	13822	13934
LPC 467b	LPC	Analogs results available	869.51	467.356	nan	nan	nan	0	0	18852	0	0	14530	0	0	0	0	0	0	0	0	0	0	0	0	0	0	0	0	0	0	0	0	0	0	0	0	0	0	11222	0	0	0	0	0	0	0	0	0
LPC 968b	LPC	N/A	871.42	968.498	nan	nan	nan	0	0	504	0	396	0	49026	0	34226	31158	33378	41396	0	33058	40236	39082	33502	0	0	36504	0	31274	0	29176	288	36968	298	36714	36598	0	39852	0	0	30684	0	0	36564	36846	0	0	28068	22222
LPC 521	LPC	[0.77] GNPS - Propogated Library - IIMN-based Library: Spectral Match to 1-(9Z-Octadecenoyl)-sn-glycero-3-phosphocholine from NIST14 [IIN-based: Match] [M+H]+	893.59	521.348	nan	nan	nan	0	0	0	0	0	0	0	258	0	0	0	182	0	0	254	136	86	0	172	0	212	0	0	0	178	276	0	250	0	0	296	162	0	0	0	0	0	0	282	0	280	0
LPC 495a	LPC	N/A	923.46	495.414	nan	nan	nan	0	0	0	0	0	0	12520	14132	13620	14060	14540	13792	14134	13978	14966	14050	13882	13912	14944	14704	14828	14982	15758	15478	13696	15604	15008	0	0	14380	15676	16128	0	0	15770	16102	14710	17210	14952	0	15854	0
LPC 495b	LPC	N/A	931.33	495.414	nan	nan	nan	0	0	0	0	0	0	13068	15298	14608	13760	15186	13488	11054	13674	14770	13530	14244	14034	12120	14182	14918	11138	14786	13772	12816	12562	13984	15182	15128	15964	14986	15948	0	15700	15732	15598	15214	14266	15564	0	15286	15384
Deoxyadenosine	Nucleic acids		59.82	251.102	NA	2'-Deoxyadenosine	C10H13N5O3	7362	6258	7022	7456	8034	5142	6478	6288	5304	6512	6344	6590	5412	7250	7092	4962	8324	6452	8150	8126	7606	7326	7530	6224	7478	4298	5976	4106	5472	8230	8810	7644	6386	7314	6766	7152	8342	5842	4812	6864	5772	7388
Nucleic acid 662a	Nucleic acids	N/A	102.16	662.864	nan	nan	nan	202	258	0	0	43190	0	0	0	0	0	0	0	0	0	90	0	0	0	0	0	0	0	0	0	0	0	0	0	0	0	0	0	0	0	104	0	0	0	0	0	0	0
Nucleic acid 662b	Nucleic acids	Analogs results available	102.59	662.769	nan	nan	nan	0	0	0	0	0	0	0	0	0	0	0	0	0	0	0	0	0	0	0	0	0	0	0	0	0	0	0	0	0	0	0	0	13992	0	0	0	0	0	0	0	0	0
Nucleic acid 662c	Nucleic acids	N/A	102.66	662.973	nan	nan	nan	0	0	37926	0	0	0	0	224	0	0	0	0	0	0	0	0	256	0	0	146	0	0	0	0	0	0	250	0	0	218	184	560	0	274	0	0	0	0	0	158	0	0
Nucleic acid 663a	Nucleic acids	Analogs results available	102.67	663.033	nan	nan	nan	0	0	0	0	0	0	0	0	0	0	0	0	0	0	0	0	0	0	0	0	0	0	0	0	0	0	0	0	0	0	0	0	0	0	0	0	0	0	0	0	0	0
Nucleic acid 663b	Nucleic acids	[0.88] GNPS - GNPS Matches to NIST14: Spectral Match to .beta.-Nicotinamide adenine dinucleotide from NIST14 M+2H	102.88	663.079	nan	nan	nan	0	76774	0	72086	96772	0	0	0	0	0	0	0	192	0	0	0	0	0	0	0	0	0	0	0	0	0	0	0	0	0	0	0	0	0	0	0	0	0	0	0	0	0
Nucleic acid 663c	Nucleic acids	[0.78] GNPS - EMBL Metabolomics Core Facility (EMBL MCF): NAD M+H	102.97	663.133	nan	nan	nan	0	0	0	0	0	0	0	0	0	0	2788	0	0	0	0	0	0	0	412	420	618	0	0	566	0	188	0	190	336	980	0	0	0	0	268	1532	1396	0	0	854	0	0
Nucleic acid 662d	Nucleic acids	N/A	102.98	662.986	nan	nan	nan	28906	31972	464	33426	0	39682	850	0	0	0	0	0	0	0	0	0	0	0	0	0	170	0	0	0	0	0	0	0	208	212	0	200	0	0	0	0	118	0	0	0	882	0
Adenine a	Nucleic acids		103.08	135.056	6.004	Ade	C5H5N5	6092	6192	9778	12990	12180	14906	6906	7184	6456	7158	7142	8388	7324	8102	6652	2900	8146	7906	8868	7444	7010	7704	8628	7480	5642	9770	7012	5280	6500	8298	8722	10038	0	8214	8636	9306	8968	5140	8272	7860	9142	7352
NAD+ a	Nucleic acids	[0.89] GNPS - GNPS Matches to NIST14: Spectral Match to .beta.-Nicotinamide adenine dinucleotide from NIST14 M+2H	103.09	663.105	4.938	Nicotinamide adenine dinucleotide (NAD+)	C21H27N7O14P2	52826	0	94956	0	0	88648	56530	71246	62176	66094	75990	80058	63338	87670	82412	35370	71666	78302	72454	67928	79350	85412	56124	83460	48744	83594	69122	61370	72300	78816	78370	76888	40160	89640	85048	63756	85640	46858	66506	67118	46744	62418
Nicotinamide	Nucleic acids		103.14	122.047	12.169	Nicotinamide	C6H6N2O	7702	0	10990	0	13260	9996	7332	8376	7780	8772	10178	9226	9060	10054	8530	4822	9566	10870	10912	8526	8870	10428	6024	10862	5992	10598	8794	7482	9456	9108	9440	10202	0	10186	7816	7568	9612	5340	8002	7604	6358	8746
Nucleic acid 693	Nucleic acids	Analogs results available	103.99	693.839	nan	nan	nan	0	0	0	0	9706	0	0	0	0	0	0	0	0	0	0	0	0	0	0	0	0	0	0	0	0	0	0	0	0	0	0	0	0	0	0	0	0	0	0	0	0	0
Nucleic acid 694a	Nucleic acids	[0.72] GNPS - GNPS Library: Adenosine monophosphate 2M+H	104.14	694.13	nan	nan	nan	0	0	0	0	0	0	0	0	0	0	7066	5018	3754	7888	0	0	8884	0	5446	0	4032	7462	7722	0	0	0	0	3374	3846	0	0	7122	0	0	0	0	0	0	0	6370	0	0
Nucleic acid 694b	Nucleic acids	[0.72] GNPS - GNPS Library: Adenosine monophosphate 2M+H	104.3	694.121	nan	nan	nan	0	0	0	0	0	0	3380	3806	2798	888	0	0	268	1050	5142	1274	226	5310	0	3578	60	0	0	7690	4736	4324	2572	226	610	9474	9002	0	0	5290	5998	1492	5262	2348	3004	846	1632	6028
Hypoxanthine	Nucleic acids		113.45	136.037	5.361	Hypoxanthine	C5H4N4O	1106	1056	3240	3858	3952	9658	3088	1942	5272	2724	2292	4200	2468	3784	1676	0	1974	1430	2074	816	2598	1772	3082	1696	616	1272	1466	1286	1026	2054	1644	1164	1130	1452	2442	9010	2770	1810	8546	812	7078	826
Nucleic acid 297	Nucleic acids	Analogs results available	219.78	297.054	nan	nan	nan	0	0	0	0	0	0	0	0	0	0	0	0	0	0	0	0	0	0	0	0	0	0	0	0	0	0	0	0	0	0	0	0	0	0	0	0	0	0	0	0	0	0
Adenine b	Nucleic acids		219.96	135.052	1.276	Ade	C5H5N5	1718	1826	2190	2776	2136	2392	1248	374	1784	1778	2466	2472	1886	2062	1892	790	2040	1364	1598	1478	2168	1908	1172	1334	1434	2176	1324	1546	1644	1516	2266	2324	0	2288	1898	1170	2358	898	1442	1964	1256	1338
Methylguanine	Nucleic acids		62.16	165.066	3.695	9-Methylguanine	C6H7N5O	3572	4196	0	270	288	0	1712	6650	6652	3410	5762	6020	8714	7374	1628	886	4300	3954	4086	4398	4190	5830	4126	3680	1168	5718	4668	4340	4222	7410	5142	3854	4688	5782	5230	2120	8652	3042	3686	9492	1880	1550
Nucleic acid 267	Nucleic acids	Analogs results available	101.39	267.057	nan	nan	nan	0	0	0	0	0	0	0	0	0	0	0	0	0	0	0	176	0	0	0	0	0	0	0	0	0	0	0	0	0	0	0	0	0	0	0	0	0	1286	0	0	0	0
NAD+ b	Nucleic acids	[0.93] GNPS - GNPS Matches to NIST14: Spectral Match to .beta.-Nicotinamide adenine dinucleotide from NIST14 M+H	103.1	663.112	10.915	Nicotinamide adenine dinucleotide (NAD+)	C21H27N7O14P2	0	0	0	0	0	0	17566	22972	20140	24278	31002	30334	22816	33660	28990	11810	30226	28756	35568	27856	31324	38334	20860	33890	16000	31214	25502	23818	29568	32112	35494	30446	0	35052	31850	19444	34090	15762	23380	26984	17558	22562
Adenosine	Nucleic acids	[0.97] GNPS - Massbank Spectral Library (3rd Party): Massbank:PB006010 Adenosine|(2R	101.49	267.098	10.915	Adenosin	C10H13N5O4	80578	100480	44666	33464	69170	232636	143856	60566	97968	83520	54904	99764	75928	75036	66052	24922	57284	94876	55798	39860	57184	47770	113802	49550	30748	36398	69982	55848	82556	50672	33662	46642	45016	37150	58050	199528	57222	115038	169520	66732	169254	66332
Nucleic acid 663d	Nucleic acids	[0.93] GNPS - GNPS Matches to NIST14: Spectral Match to .beta.-Nicotinamide adenine dinucleotide from NIST14 M+H	103.4	663.088	nan	nan	nan	0	0	0	0	0	0	3544	0	0	0	0	0	0	0	0	278	0	376	0	1436	0	0	0	0	0	0	0	0	0	0	0	0	0	0	0	0	162	0	842	0	340	724
Nucleic acid 347a	Nucleic acids	[0.97] GNPS - GNPS Library: ADENOSINE 5'-MONOPHOSPHATE - 20.00 eV M+H	103.93	347.052	nan	nan	nan	346882	382354	701202	969798	707928	769036	0	0	448	0	0	0	0	0	0	0	0	396	0	0	0	0	0	0	0	0	0	0	0	0	0	0	412	0	0	0	0	0	0	0	0	0
Nucleic acid 347b	Nucleic acids	[0.97] GNPS - GNPS Library: ADENOSINE 5'-MONOPHOSPHATE - 20.00 eV M+H	103.92	347.063	12.735	2'-Deoxyguanosine 5'-phosphate	C10H14N5O7P	0	0	0	0	0	0	350254	347252	323108	443060	509058	482602	393128	522024	393482	183652	589700	396670	512678	361628	468436	562174	594334	538212	377186	420374	367118	313274	419832	625436	563068	528410	344232	423338	446032	229740	508830	268864	294324	546968	248652	502396
Guanosine	Nucleic acids		115.15	283.092	11.633	Guanosine	C10H13N5O5	2352	2096	4426	2748	2764	11654	3928	1640	5988	3190	4934	4500	3738	7500	4636	754	2026	2788	2802	1124	3472	2464	7008	2278	1162	3258	3546	3474	3114	2418	3240	2926	1938	1064	3568	4208	6420	1932	9330	1844	7252	1434
Guanine	Nucleic acids		128.31	151.05	16.64	Guanine	C5H5N5O	1810	1862	2084	1490	2088	2198	1418	894	1626	1782	2036	1720	1542	2782	2090	686	1240	1318	1166	0	1064	1496	2976	2270	1094	2110	1226	1114	1506	1786	2494	1638	748	1576	2542	1300	3464	788	2150	1218	236	852
Methylthioadenosine a	Nucleic acids	[0.97] GNPS - GNPS Library: METHYLTHIOADENOSINE - 20.0 eV M+H	208.43	297.09	9.609	5'-Methylthioadenosine	C11H15N5O3S	0	0	908	618	294	0	0	124	0	0	0	0	0	942	0	186	362	0	0	0	0	0	0	0	0	0	0	0	0	0	0	0	0	0	0	0	0	0	0	0	0	0
Methylthioadenosine b	Nucleic acids	[0.97] GNPS - GNPS Library: METHYLTHIOADENOSINE - 20.0 eV M+H	221.04	297.089	3.787	5'-Methylthioadenosine	C11H15N5O3S	56700	69510	68620	68986	69908	68674	40532	47442	41766	50554	79502	58936	57652	72548	54364	21458	60504	53306	65666	51036	68850	65362	35856	42868	33848	71934	51182	47680	53808	54470	91448	73830	54056	68468	61650	38988	88960	30318	52600	54928	43552	37026
Phycoerythrobilin	Other		893.63	586.277	19.584	Phycoerythrobilin	C33H38N4O6	6014	5596	1374	4256	0	3064	0	0	0	0	0	0	0	0	0	0	74	274	0	0	0	0	248	0	0	0	0	0	0	0	0	0	2298	0	0	118	0	0	0	0	0	0
PE 475	PE	Analogs results available	718.2	475.272	17.381	G-367 S1	C20H37N5O8	0	346	288	0	0	0	2058	884	0	794	694	0	0	606	904	446	0	0	0	0	0	0	706	438	266	854	466	0	410	0	0	1402	452	510	0	292	692	532	518	0	444	0
PE 451	PE	Analogs results available	730.76	451.275	nan	nan	nan	0	0	204	0	136	0	1316	976	0	668	474	378	336	308	936	782	236	260	246	364	0	0	560	464	392	544	384	444	380	298	380	878	0	476	210	0	534	428	356	0	300	298
PE 671	PE	Analogs results available	755.45	671.418	nan	nan	nan	0	0	0	130	0	0	802	698	1146	826	2330	1458	1206	736	1692	292	258	1082	244	452	486	480	1480	0	298	874	692	628	982	652	564	868	0	896	754	444	892	0	592	0	572	0
PE 507	PE	Analogs results available	770.22	507.338	nan	nan	nan	0	0	0	0	0	0	7456	3750	3796	3998	4414	4336	3354	4726	5486	3592	3938	3816	3828	2288	4328	4252	5560	4176	3024	4172	3416	2460	4144	6062	4646	4738	0	4664	5228	3976	4208	3388	3508	0	3102	2886
PE 472	PE	Analogs results available	770.52	472.262	nan	nan	nan	0	1832	0	0	0	0	0	0	0	0	0	0	0	0	0	0	0	0	0	0	0	0	0	0	0	0	0	0	0	0	0	0	0	0	0	0	0	0	0	0	0	0
Glycerophospho-N-palmitoyl ethanolamine	PE	[0.85] GNPS - GNPS Matches to NIST14: Spectral Match to 1-Palmitoyl-2-hydroxy-sn-glycero-3-phosphoethanolamine from NIST14 M+H	803.53	453.289	8.853	Glycerophospho-N-palmitoyl ethanolamine	C21H44NO7P	0	0	0	214	0	0	0	0	0	212	0	214	0	238	0	0	0	0	0	0	0	0	0	0	0	230	302	0	0	0	194	196	0	0	0	0	0	0	0	0	0	0
PE 479a	PE	Analogs results available	820.21	479.247	nan	nan	nan	2034	622	0	392	296	0	0	0	0	0	0	0	0	0	0	0	0	0	0	0	154	0	0	0	0	0	0	0	0	0	0	0	444	0	0	0	0	0	0	0	0	0
PE 479b	PE	[0.76] GNPS - GNPS Matches to NIST14: Spectral Match to 1-(9Z-Octadecenoyl)-sn-glycero-3-phosphoethanolamine from NIST14 M+H	820.3	479.304	nan	nan	nan	0	0	0	0	0	0	772	862	346	662	792	0	214	402	284	342	332	372	0	404	0	0	572	378	0	806	484	554	604	224	328	976	0	580	484	0	404	0	378	0	558	0
PE 479c	PE	[0.75] GNPS - GNPS Matches to NIST14: Spectral Match to 1-(9Z-Octadecenoyl)-sn-glycero-3-phosphoethanolamine from NIST14 M+H	821.61	479.295	nan	nan	nan	0	0	0	0	0	0	1224	0	0	0	0	450	0	0	626	526	0	0	368	0	0	288	0	318	0	0	0	0	816	0	362	536	0	414	334	0	0	202	0	0	0	0
PE 509a	PE	Analogs results available	832.68	509.314	nan	nan	nan	0	0	10990	0	0	38412	0	0	0	0	0	0	0	0	0	0	0	0	0	380	0	0	0	0	260	0	402	0	0	0	0	386	0	0	0	396	0	0	0	0	514	0
PE 509b	PE	Analogs results available	833.77	509.373	nan	nan	nan	0	0	0	0	0	0	0	0	0	0	2354	0	0	1104	0	0	0	0	0	0	0	0	0	1170	0	1962	0	0	2064	1132	0	0	0	1234	0	0	980	1108	680	0	0	0
PE 509c	PE	Analogs results available	834.04	509.274	nan	nan	nan	1060	1766	0	0	1330	0	0	0	0	0	0	0	0	0	0	0	0	0	300	202	270	0	0	0	0	0	0	0	0	0	278	0	0	0	0	0	0	0	0	0	0	0
PE 492b	PE	Analogs results available	834.25	492.264	nan	nan	nan	926	2826	0	6964	0	0	0	0	0	0	0	354	0	0	0	0	0	0	0	0	0	0	0	0	0	0	0	0	0	0	0	0	4292	0	0	0	0	0	0	0	0	0
PE 509d	PE	Analogs results available	834.29	509.286	nan	nan	nan	6802	4696	0	11758	0	0	0	0	0	0	0	0	0	0	0	0	0	0	0	0	0	0	0	0	162	0	0	0	0	0	0	0	7574	0	0	0	0	0	0	0	0	0
PE 505	PE	N/A	838.79	505.425	nan	nan	nan	0	0	0	0	0	0	0	0	0	0	0	0	0	0	0	0	0	0	0	0	0	0	0	0	0	0	0	0	0	0	0	0	0	0	0	0	0	0	0	0	0	0
PE 588a	PE	Analogs results available	862.47	588.457	nan	nan	nan	0	0	0	0	0	0	0	0	0	0	0	0	268	0	0	0	0	244	260	0	332	0	0	0	262	0	0	0	0	400	0	0	0	0	364	358	0	0	0	0	0	0
PE 588b	PE	Analogs results available	865.4	588.376	nan	nan	nan	0	218	188	33302	0	0	0	146	0	0	0	0	0	0	0	0	0	0	0	0	0	0	0	0	0	0	0	0	0	0	0	0	0	0	0	0	0	0	0	0	0	0
PE 588c	PE	Analogs results available	868.2	588.491	nan	nan	nan	0	0	0	0	0	0	0	0	0	0	0	0	0	0	0	0	0	0	256	0	0	0	0	0	0	0	0	0	0	0	0	0	0	0	0	0	0	0	0	0	0	0
PE 652	PE	N/A	917.03	652.259	nan	nan	nan	12634	8908	6484	7208	0	5418	0	0	0	130	0	0	0	0	0	238	0	0	0	0	0	0	0	94	64	0	210	0	0	0	0	86	0	0	0	0	0	0	0	0	0	0
PE 654	PE	Analogs results available	755.38	654.391	nan	nan	nan	0	122	0	0	0	0	2256	930	1064	978	2982	1442	1238	1594	1990	0	588	1384	428	638	712	484	2926	766	624	944	1292	1318	1282	780	0	826	228	850	1070	738	536	154	884	0	1328	430
PE 477	PE	[0.88] GNPS - NIH Natural Products Library Round 2: NCGC00380283-01!4-[5-[[4-[5-[acetyl(hydroxy)amino]pentylamino]-4-oxobutanoyl]-hydroxyamino]pentylamino]-4-oxobutanoic acid M+NH4	758.37	477.29	nan	nan	nan	0	0	0	0	0	0	2812	2276	1552	2140	1842	1174	1380	1456	1976	1030	744	1272	978	1308	1020	498	1890	878	934	1724	1110	1328	1042	990	836	2508	0	1490	902	1168	1126	1082	1454	0	1286	914
PE 490	PE	N/A	770.4	490.317	nan	nan	nan	0	0	0	0	0	0	8678	3756	2980	3270	5068	3680	3100	4294	0	3026	4716	3174	2772	2352	3094	3558	5056	4760	2746	3814	2466	2790	3792	7110	4522	4898	0	4760	4930	3678	4288	2266	3844	0	2330	2450
PE 492a	PE	Analogs results available	833.95	492.298	9.03	Actinoramide C	C25H40N4O6	1154	382	14638	0	0	63182	0	0	0	0	0	0	0	0	0	0	0	0	0	0	0	0	0	772	0	0	0	0	0	0	0	0	0	0	0	0	0	0	0	0	0	0
Palmitoyl-galactopyranosylglycerol	PE	Analogs results available	833.95	492.331	11.189	O-Palmitoyl--galactopyranosylglycerol	C25H48O9	0	0	0	0	0	0	24142	14482	13412	19160	25716	21678	14944	18366	26814	6420	12744	15960	11484	7200	12264	9372	35806	12180	7706	15756	10698	11778	14808	17592	13762	12306	0	13664	15034	6482	14732	7586	14434	0	16154	7570
PE 509f	PE	Analogs results available	833.98	509.357	nan	nan	nan	0	0	0	0	0	0	17246	11178	9854	13770	16030	14878	11240	13524	16782	4236	10430	12164	9224	4878	8932	8614	22896	8254	5738	10160	10326	9988	10608	13218	9468	10044	0	9656	11070	5870	10516	6078	11280	0	9972	5846
PE 523a	PE	N/A	838.71	523.337	nan	nan	nan	0	0	0	0	0	0	28292	31002	32978	28518	30022	30060	28070	29582	28426	29884	28040	30830	29570	28122	30104	30164	27784	29698	31124	28962	29042	29242	28232	30236	28798	30704	0	30808	29556	27504	30244	29506	27774	0	30916	30760
PE 523b	PE	N/A	839.3	523.324	nan	nan	nan	0	0	0	0	0	0	0	0	0	0	0	0	0	0	0	0	0	0	0	0	0	0	0	0	0	0	0	0	0	0	0	0	0	0	0	0	0	0	0	0	0	0
PE 523c	PE	Analogs results available	839.16	523.354	nan	nan	nan	0	0	0	0	0	0	0	0	0	0	0	0	0	0	0	0	0	0	0	0	0	0	0	0	0	0	0	0	0	0	0	0	0	0	0	0	0	0	0	0	0	0
PE 505a	PE	N/A	838.56	505.284	nan	nan	nan	0	0	26788	0	0	26258	0	0	0	0	0	0	0	0	0	0	0	0	0	0	0	0	0	0	0	0	0	0	0	0	0	0	0	0	0	0	0	0	0	0	0	0
PE 505b	PE	Analogs results available	839.21	505.257	nan	nan	nan	30282	30430	0	29994	0	0	0	0	0	0	0	0	0	0	0	0	0	0	0	0	0	0	0	0	0	0	0	0	0	0	0	0	29270	0	0	0	0	0	0	0	0	0
PE 467a	PE	Analogs results available	848.03	467.304	9.653	Lysophosphatidylcholine	C22H46NO7P	0	0	0	1016	7518	0	0	0	0	0	0	0	0	0	0	0	0	0	0	0	0	0	0	0	0	0	0	0	0	0	0	0	0	0	0	0	0	0	0	0	0	0
PE 467b	PE	N/A	853.46	467.382	nan	nan	nan	0	0	0	0	0	0	11508	10956	10804	11292	12070	9752	11906	10846	9746	11146	10834	10732	10424	10654	9560	9698	9702	9896	9714	9532	10174	10180	10630	11242	10376	10246	0	12184	12284	11408	11000	12278	10534	0	10864	11394
PE 588d	PE	Analogs results available	859.66	588.476	nan	nan	nan	0	0	0	0	0	0	0	0	4236	0	3418	2826	238	0	4228	0	0	324	0	0	0	3988	0	0	0	0	0	0	0	0	39858	0	0	0	0	0	0	0	0	0	0	0
PE 588e	PE	Analogs results available	871.38	588.476	nan	nan	nan	0	0	0	0	0	0	45274	332	28768	23590	24002	34762	278	26012	34000	33624	26052	258	180	30602	338	23626	246	24672	234	29400	490	30718	31590	0	36948	0	0	25346	276	0	34268	32364	0	0	25968	16904
PE 588f	PE	Analogs results available	872.48	588.293	nan	nan	nan	0	0	0	0	186	0	0	0	0	0	0	0	178	0	0	0	0	0	0	0	0	0	0	78	0	0	112	0	0	0	0	0	41272	0	0	0	0	0	0	0	0	0
PE 626	PE	N/A	894	626.252			C30H42O14	12560	10042	8100	9134	0	7262	0	0	176	212	350	0	0	0	0	0	264	0	152	0	0	172	0	192	0	220	0	0	266	204	0	0	0	0	0	124	0	0	178	0	0	0
PE 586a	PE	N/A	901.41	586.459	nan	nan	nan	0	0	0	0	184	0	0	0	1644	2014	2174	2992	0	4842	1734	1590	1758	0	0	1540	0	1424	0	1650	0	0	0	8224	6280	0	0	0	0	3546	0	0	3276	3096	0	0	2528	1170
PE 586b	PE	N/A	905.17	586.361	nan	nan	nan	0	0	0	19382	0	0	178	344	1264	0	512	0	300	0	350	0	314	480	524	534	434	458	0	0	152	0	588	652	346	1060	0	254	0	0	434	0	1716	0	376	0	676	234
PE 586c	PE	N/A	911.23	586.461	nan	nan	nan	204	0	0	0	0	0	7706	234	12786	14960	15156	18452	342	16720	20844	24024	10908	0	206	16798	0	11596	0	11226	0	18114	0	12502	11704	0	22288	0	0	15062	0	0	18150	19006	0	0	13826	9932
PE 403a	PE	Analogs results available	932.99	403.312	nan	nan	nan	0	0	16362	0	0	0	17550	20870	20664	19586	18508	20696	20154	19666	18682	18946	19084	19566	19008	18818	15682	19100	18672	18138	17706	16370	17776	18036	17342	18344	16870	0	18416	20626	18688	19232	17218	18270	17354	0	27320	22610
PE 403b	PE	Analogs results available	932.83	403.297	nan	nan	nan	0	0	0	0	0	16086	0	0	0	0	0	0	0	0	0	0	0	0	0	0	0	0	18032	0	0	17374	0	0	0	0	0	0	0	0	0	0	0	0	0	0	0	0
PL 554a	PL	[0.90] GNPS - GNPS Matches to NIST14: Spectral Match to Tributyl phosphate from NIST14 2M+Na	762.18	554.289	15.732	Pyloricidin B	C26H42N4O9	0	0	0	0	0	0	192	0	0	232	224	0	242	380	0	0	0	436	0	0	1264	0	0	0	0	0	0	616	0	0	0	0	0	0	0	0	0	0	0	0	366	0
PL 554b	PL	Analogs results available	763.71	554.25	nan	nan	nan	0	1138	23572	0	0	37726	0	0	0	0	0	0	260	0	0	0	0	0	144	0	0	0	188	0	0	0	0	0	0	0	0	0	170	0	0	0	0	0	0	0	0	0
PL 532a	PL	Analogs results available	763.75	532.277	16.331	DHQ7	C28H40N2O8	5420	2466	13874	888	0	32358	302	0	0	0	0	260	0	0	0	0	0	0	0	0	0	0	0	0	0	0	0	0	0	0	0	0	904	0	0	0	0	154	0	0	0	0
PL 554c	PL	[0.77] GNPS - GNPS Matches to NIST14: Spectral Match to Monolauryl phosphate from NIST14 2M+Na	763.97	554.326	nan	nan	nan	0	0	0	0	112	0	0	0	0	0	0	0	0	0	0	974	0	0	0	564	0	0	144	0	0	0	194	0	0	306	0	684	0	102	1634	1718	0	0	0	0	0	0
PL 554d	PL	N/A	761.65	554.202	12.964	Catenulobactin A	C27H30N4O9	0	0	0	0	0	526	0	146	0	0	0	0	116	0	0	0	0	0	0	0	0	122	0	0	0	0	0	0	0	0	0	0	0	0	0	0	0	0	0	0	0	0
PL 554e	PL	[0.81] GNPS - GNPS Matches to NIST14: Spectral Match to Monolauryl phosphate from NIST14 2M+Na	763.83	554.312	nan	nan	nan	0	0	0	0	0	0	7234	6270	6524	2996	6172	764	1186	646	6178	868	1382	70896	0	7072	50922	3430	278	1566	2630	9950	8322	6596	11396	38138	46318	28326	0	1008	2294	2594	742	1622	848	0	5070	2248
PL 532b	PL	[0.87] GNPS - GNPS Matches to NIST14: Spectral Match to Tributyl phosphate from NIST14 2M+H	763.82	532.332	nan	nan	nan	0	0	0	0	0	0	3768	4462	3360	1806	3558	0	258	2328	4672	990	1566	51554	988	3756	33642	1850	506	2388	1464	5004	3840	4108	7446	22216	24718	15884	0	614	1424	1080	244	1592	244	0	4126	1534
PL 532c	PL	[0.83] GNPS - GNPS Matches to NIST14: Spectral Match to Tributyl phosphate from NIST14 2M+H	763.79	532.317	10.824	Synechobactins B	C24H44N4O9	0	0	388	0	0	0	0	0	0	0	0	0	382	0	0	0	0	0	0	0	202	0	0	0	1444	0	966	0	0	0	0	0	0	0	0	0	738	0	0	0	0	0
PL 532d	PL	Analogs results available	763.45	532.242	nan	nan	nan	0	0	0	0	920	0	0	0	0	0	0	0	0	0	0	0	0	0	0	0	0	0	0	0	0	0	0	0	0	0	0	0	0	0	0	0	0	0	0	0	0	0
PL 554g	PL	Analogs results available	763.85	554.228	nan	nan	nan	29668	25364	0	24008	0	0	0	0	0	0	0	0	176	0	0	0	0	0	0	0	0	0	0	0	0	0	0	0	0	0	0	0	0	0	0	0	0	0	0	0	0	0
PL 554h	PL	Analogs results available	763.47	554.218	nan	nan	nan	0	0	0	0	0	0	0	0	0	0	0	0	0	0	0	0	0	0	0	0	0	0	0	0	0	0	0	0	0	0	0	0	0	0	0	170	0	0	200	0	0	0
PL 532e	PL	Analogs results available	763.85	532.253	13.035	Aspergillipeptide C	C26H36N4O8	17710	16434	0	11976	0	0	0	0	212	0	0	0	216	0	0	0	0	0	0	0	0	0	0	0	0	0	0	0	0	0	0	0	5084	0	0	0	0	0	0	0	0	0
PL 330a	PL		834.06	330.276	4.455	1-Palmitoylglycerol	C19H38O4	10560	8160	22564	0	0	91908	34646	20274	19752	25872	39264	26708	19364	25010	36496	9066	17444	22094	14632	10034	16454	13834	48664	16498	10048	22022	18622	17296	20648	24016	16850	20296	16460	19136	20828	9870	18338	10846	20572	0	21048	9664
PL 330b	PL		847.19	330.277	11.59	1-Palmitoylglycerol	C19H38O4	816	1102	3114	616	1366	6972	16618	1246	1518	1574	2744	2660	2012	2142	6582	1250	1616	2456	1092	792	1020	1620	3954	1026	974	1444	1164	1194	1536	2044	1810	1720	1236	1752	3150	972	2558	2504	3774	0	2442	682
Saccharide 596a	Saccharides	Analogs results available	60.35	596.131	nan	nan	nan	0	0	55696	0	0	35148	0	0	0	0	0	0	0	0	0	0	0	0	0	0	430	0	0	0	272	0	0	0	0	0	0	0	0	0	0	0	486	0	0	0	0	0
Saccharide 536	Saccharides	Analogs results available	83.92	536.079	nan	nan	nan	9388	21986	0	23068	0	0	0	0	0	0	0	384	0	0	0	0	426	0	0	0	0	0	0	0	0	0	0	0	0	0	0	0	0	0	0	0	0	570	432	0	336	0
Saccharide 259	Saccharides	N/A	112.97	259.986	nan	nan	nan	0	0	0	0	0	0	0	0	0	0	0	0	0	0	0	0	0	0	0	0	0	0	0	0	0	0	0	0	0	0	0	0	0	0	0	0	0	0	0	0	0	0
Saccharide 508a	Saccharides	N/A	61.31	508.162	nan	nan	nan	0	0	134624	0	0	121016	0	0	0	0	0	0	0	0	0	0	0	272	0	0	0	0	0	0	0	0	0	0	0	0	0	0	178	0	0	0	0	0	0	0	0	0
Saccharide 596b	Saccharides	Analogs results available	60.82	596.041	nan	nan	nan	0	0	0	0	44726	0	0	0	0	0	0	0	0	0	0	0	0	0	0	0	0	0	0	0	0	0	0	0	0	0	0	0	976	0	0	0	0	0	0	0	0	0
Saccharide 508b	Saccharides	N/A	61.96	508.103	nan	nan	nan	0	2676	0	0	82610	0	172	0	0	0	0	0	296	0	0	0	0	0	0	0	0	220	0	0	0	0	0	0	0	0	0	0	0	0	0	0	0	0	0	0	0	0
Saccharide 596c	Saccharides	Analogs results available	62.26	596.218	nan	nan	nan	0	0	0	0	0	0	1478	3776	1260	1412	2144	1064	1790	4194	1034	1668	2150	2188	3332	3960	3148	1808	2956	8724	5006	3894	2676	2686	1924	4618	3316	3564	0	3916	6254	2312	3378	2812	890	1540	864	6606
Sucrose	Saccharides		60.99	342.117	7.894	Sucrose	C12H22O11	21542	2308	31968	0	37518	23726	4790	7950	4992	3328	5226	3738	3828	9482	2640	5766	9042	5218	11262	12844	6980	5042	3850	15420	16806	7652	8532	10684	9120	11228	8434	7124	15204	6134	12672	7994	6696	15728	2130	9192	2026	21352
Saccharide 684	Saccharides	[0.86] GNPS - GNPS Matches to NIST14: Spectral Match to 4-O-.beta.-Galactopyranosyl-D-mannopyranose from NIST14 2M+H	61.76	684.235	nan	nan	nan	0	0	0	0	0	0	0	0	0	0	0	0	0	0	0	0	530	314	974	1142	470	566	544	1968	1882	0	856	1198	872	490	792	1060	0	0	854	672	556	1538	0	870	0	2966
Saccharide 596d	Saccharides	Analogs results available	61.53	596.117	nan	nan	nan	16060	0	0	50096	0	0	0	0	0	0	410	0	0	0	290	0	0	332	0	0	52	228	0	0	0	0	250	0	0	0	0	0	0	0	0	398	0	0	0	0	0	0
Saccharide 430	Saccharides	Analogs results available	83.49	430.12	nan	nan	nan	0	0	27198	0	0	4074	0	0	0	0	0	0	0	0	0	0	0	0	0	0	0	0	0	0	0	0	0	0	0	0	0	0	16966	0	0	0	0	0	24454	0	0	0
Saccharide 268a	Saccharides	N/A	84.12	268.06	13.773		C12H12O7	0	0	0	0	0	0	0	0	0	0	0	0	0	0	0	0	0	0	0	0	0	0	0	0	0	0	0	0	0	0	0	0	0	0	0	0	0	0	0	0	0	0
Saccharide 536a	Saccharides	N/A	84.57	536.057	nan	nan	nan	0	0	0	0	0	0	214	0	406	474	562	522	362	460	566	458	324	296	0	316	476	484	580	542	356	458	0	462	338	596	0	354	18144	0	0	318	442	502	538	394	254	692
Saccharide 536b	Saccharides	Analogs results available	85.33	536.16	nan	nan	nan	0	0	0	0	0	0	23120	28528	24632	22794	21008	28916	20988	25060	19632	19382	16872	23716	19492	15920	28616	29176	18782	25256	20366	27386	27626	27570	26946	20730	22764	27778	0	34388	23412	21394	24004	19460	23248	21434	19790	18792
Mannopyranosyl-glucopyran	Saccharides	Analogs results available	84.84	430.133	5.354	A-D-Mannopyranosyl-(1->2)-a-D-glucopyran	C15H26O14	0	0	0	0	0	4286	25740	28704	25880	23830	23042	29534	21350	26634	21418	19680	16022	25226	18270	17764	32564	28270	18404	30156	24870	27642	26882	25152	26820	21064	26968	28118	0	34186	23838	21434	23866	17614	23138	21966	20716	20806
Saccharide 268b	Saccharides	Analogs results available	85.36	268.08	14.653	2-{7-hydroxy-1h-pyrazolo[4-3-d]pyrimidin-3-yl}-5-(hydroxymethyl)oxolane-3-4-diol	C10H12N4O5	36332	73174	95748	90704	59214	20646	92986	109714	94996	87720	89286	104732	78892	94490	77520	83558	68682	90210	80014	63632	112312	107018	73968	105098	88316	102230	91452	88904	90622	80678	84890	99014	65668	111620	87388	82036	87916	74184	92110	77736	86280	82434
Saccharide 285a	Saccharides	N/A	86.78	285.085	12.499	2-Nitrophenyl 6-deoxyhexopyranoside	C12H15NO7	0	0	0	0	0	0	0	0	0	0	0	0	0	0	0	0	0	0	0	0	0	0	0	0	0	0	0	0	0	0	0	0	0	0	0	0	0	0	0	0	0	0
Saccharide 285b	Saccharides	Analogs results available	86.59	285.106	nan	nan	nan	31832	56774	67392	63170	44850	17848	71962	73442	71204	73560	67716	74304	57922	66470	66438	66116	54382	70672	58556	51002	76070	68618	57600	72580	66536	66866	60150	61144	57564	57896	51072	69764	51772	71890	62868	63908	64700	58404	65356	61280	71890	67164
Saccharide 260a	Saccharides	N/A	112.2	260.045	nan	nan	nan	0	0	0	0	0	0	1784	1432	0	0	0	0	0	0	0	0	0	1542	0	876	0	0	0	0	0	0	0	0	0	0	0	0	0	0	0	0	0	0	0	0	1016	0
D-Fructose 1-phosphate	Saccharides	N/A	113.48	260.031	13.942	D-Fructose 1-phosphate	C6H13O9P	14202	4590	9286	15708	20910	27904	7118	11894	9392	9784	11566	9014	7156	15088	8386	7674	10996	13066	9388	10356	14438	12242	7334	12066	15016	14060	10498	10806	10940	9068	11360	15294	11460	17850	13598	10398	11012	8680	6748	13754	6306	9984
Saccharide 260b	Saccharides	N/A	113.84	260.087	12.624	6-Dihydroxy-3-(methoxycarbonyl)-3-cyclohexen-1-yl]oxy}propanoic acid	C11H16O7	0	5292	2794	4640	4100	0	2888	3804	4658	4744	5176	5262	3996	4430	5468	1836	4822	4292	4210	4182	5206	5862	7024	4950	2482	6146	4728	5106	3678	6510	9880	5828	3712	5990	5868	3118	8620	3170	6080	6754	10102	3222
[truncated: 56 more columns]
